# Supplementary material for: Transcription Factors and Methylation Drive Prognostic miRNA Dysregulation in Hepatocellular Carcinoma
Source: Front Oncol. 2021 Jul 1;11:691115. doi: 10.3389/fonc.2021.691115 (PMC8297977; doi:10.3389/fonc.2021.691115)
Supplement: Supplementary file 10 [file Table_1.xlsx]

## Sheet: Sheet1
Table S1. Spearman correlation between expression and promoter methylation of pre-miRNAs
miRNA	spearman cor	pvalue	logFC of miRNA	p.adjust of miRNA	TSS	Distance to premiRNA
hsa-miR-376c-3p	-0.208775	0.0482972	-1.50225	4.66e-10	chr14:101005875:+	33815
hsa-miR-323a-3p	-0.242343	0.021372	-1.07163	7.25e-06	chr14:101005875:+	19857
hsa-miR-154-5p	-0.268288	0.0105675	-1.34252	4.07e-10	chr14:101005875:+	53880
hsa-miR-1180-3p	-0.278792	0.00779424	1.21518	9.03e-10	chr17:19362277:-	17703
hsa-miR-4746-5p	-0.344875	0.000872247	1.0676	0	chr19:4403097:+	42881
hsa-miR-10a-5p	-0.346553	0.00081968	-1.3629	2.44e-10	chr17:48582046:-	2099
hsa-miR-200b-3p	-0.416636	4.41e-05	-1.8367	1.23e-05	chr1:1157652:+	9452
hsa-miR-200a-5p	-0.42225	3.39e-05	-1.51272	0.000191958	chr1:1157652:+	10211
hsa-miR-200a-3p	-0.42225	3.39e-05	-2.07789	2.49e-07	chr1:1157652:+	10211
hsa-miR-429	-0.43118	2.21e-05	-1.64871	3.7e-06	chr1:1157652:+	11353
