# Supplementary material for: Transcription Factors and Methylation Drive Prognostic miRNA Dysregulation in Hepatocellular Carcinoma
Source: Front Oncol. 2021 Jul 1;11:691115. doi: 10.3389/fonc.2021.691115 (PMC8297977; doi:10.3389/fonc.2021.691115)
Supplement: Supplementary file 11 [file Table_2.xlsx]

## Sheet: Sheet1
Table S2. Pairs of transcription factors and miRNAs
TF	miRNA	pre-miRNA	spearman	pvalue
ARID3A	miR-21-5p	mir-21	0.279693	0.00578305
E2F1	miR-1180-3p	mir-1180	0.519452	5.86e-08
E2F1	miR-1266-5p	mir-1266	0.456728	2.91e-06
E2F1	miR-183-5p	mir-183	0.43284	1.06e-05
E2F1	miR-21-5p	mir-21	0.352916	0.00042068
E2F1	miR-224-5p	mir-224	0.25198	0.013262
E2F1	miR-3677-3p	mir-3677	0.491441	3.69e-07
E2F1	miR-452-3p	mir-452	0.304232	0.00258181
E2F1	miR-452-5p	mir-452	0.304232	0.00258181
E2F1	miR-675-3p	mir-6755	0.413063	2.88e-05
E2F1	miR-9-5p	mir-9-2	0.206905	0.0431114
E2F1	miR-96-5p	mir-96	0.33067	0.000999982
EBF1	miR-1180-3p	mir-1180	0.504693	1.58e-07
EBF1	miR-122-3p	mir-1229	0.233102	0.0222785
EBF1	miR-122-5p	mir-1229	0.233102	0.0222785
EBF1	miR-21-5p	mir-21	0.38478	0.000108473
EBF1	miR-3677-3p	mir-3677	0.535011	1.96e-08
EBF1	miR-9-5p	mir-9-2	0.201533	0.0489535
FOXM1	miR-21-5p	mir-21	0.362208	0.000287439
FOXM1	miR-675-3p	mir-6755	0.400041	5.39e-05
HEY1	miR-1180-3p	mir-1180	0.367811	0.000227181
HEY1	miR-1266-5p	mir-1266	0.335581	0.000830535
HEY1	miR-21-5p	mir-21	0.263456	0.00950017
HEY1	miR-224-5p	mir-224	0.269696	0.00787723
HEY1	miR-3677-3p	mir-3677	0.383844	0.000113108
HEY1	miR-452-3p	mir-452	0.339135	0.00072472
HEY1	miR-452-5p	mir-452	0.339135	0.00072472
HEY1	miR-675-3p	mir-6755	0.208587	0.041406
MYBL2	miR-21-5p	mir-21	0.363972	0.000267046
RFX5	miR-1180-3p	mir-1180	0.399851	5.43e-05
RFX5	miR-21-5p	mir-21	0.332583	0.000930555
ATF3	miR-125b-2-3p	mir-125b-1	0.330914	0.000990864
ATF3	miR-125b-5p	mir-125b-1	0.330914	0.000990864
ATF3	miR-139-3p	mir-139	0.435906	9.03e-06
ATF3	miR-139-5p	mir-139	0.435906	9.03e-06
ATF3	miR-199a-3p	mir-199a-2	0.449525	4.34e-06
ATF3	miR-199a-5p	mir-199a-2	0.449525	4.34e-06
ATF3	miR-33b-5p	mir-33b	0.409672	3.4e-05
ATF3	miR-3614-5p	mir-3614	0.345103	0.000574366
ATF3	miR-378a-3p	mir-378a	0.274932	0.00670929
ATF3	miR-378a-5p	mir-378a	0.274932	0.00670929
BACH2	miR-142-3p	mir-142	0.349715	0.00047839
BACH2	miR-142-5p	mir-142	0.349715	0.00047839
BHLHE40	miR-10a-5p	mir-10a	0.296622	0.0033401
BHLHE40	miR-139-3p	mir-139	0.379002	0.000140161
BHLHE40	miR-139-5p	mir-139	0.379002	0.000140161
BHLHE40	miR-144-3p	mir-144	0.317553	0.00161804
BHLHE40	miR-144-5p	mir-144	0.317553	0.00161804
BHLHE40	miR-199b-3p	mir-199b	0.347273	0.000527194
BHLHE40	miR-26b-3p	mir-26b	0.303079	0.00268571
BHLHE40	miR-30c-2-3p	mir-30c-1	0.326833	0.00115366
BHLHE40	miR-337-3p	mir-337	0.363999	0.000266742
BHLHE40	miR-33b-5p	mir-33b	0.293258	0.00373479
BHLHE40	miR-3614-5p	mir-3614	0.261693	0.010009
BHLHE40	miR-378a-3p	mir-378a	0.315572	0.00173679
BHLHE40	miR-378a-5p	mir-378a	0.315572	0.00173679
BHLHE40	miR-381-3p	mir-381	0.424471	1.63e-05
BHLHE40	miR-451a	mir-451a	0.318543	0.00156146
BHLHE40	miR-455-3p	mir-455	0.28691	0.00459477
BHLHE40	miR-486-5p	mir-486-1	0.317865	0.00160001
BHLHE40	miR-889-3p	mir-889	0.38398	0.000112425
CEBPD	miR-125b-2-3p	mir-125b-2	0.261367	0.0101055
CEBPD	miR-125b-5p	mir-125b-2	0.261367	0.0101055
CEBPD	miR-144-3p	mir-144	0.360838	0.000304264
CEBPD	miR-144-5p	mir-144	0.360838	0.000304264
CEBPD	miR-3614-5p	mir-3614	0.306796	0.00236364
CEBPD	miR-451a	mir-451a	0.393719	7.23e-05
CEBPD	miR-486-5p	mir-486-1	0.336978	0.00078736
EGR1	miR-101-3p	mir-101-1	0.475244	9.94e-07
EGR1	miR-101-5p	mir-101-1	0.475244	9.94e-07
EGR1	miR-10a-5p	mir-10a	0.351899	0.000438286
EGR1	miR-125b-2-3p	mir-125b-1	0.388985	8.97e-05
EGR1	miR-125b-5p	mir-125b-1	0.388985	8.97e-05
EGR1	miR-139-3p	mir-139	0.517241	6.82e-08
EGR1	miR-139-5p	mir-139	0.517241	6.82e-08
EGR1	miR-142-3p	mir-142	0.613063	3.15e-11
EGR1	miR-142-5p	mir-142	0.613063	3.15e-11
EGR1	miR-144-3p	mir-144	0.46701	1.61e-06
EGR1	miR-144-5p	mir-144	0.46701	1.61e-06
EGR1	miR-145-5p	mir-145	0.44026	7.17e-06
EGR1	miR-199a-3p	mir-199a-2	0.513538	8.77e-08
EGR1	miR-199a-5p	mir-199a-2	0.513538	8.77e-08
EGR1	miR-200a-5p	mir-200a	0.354015	0.000402396
EGR1	miR-200a-3p	mir-200a	0.354015	0.000402396
EGR1	miR-200b-3p	mir-200b	0.342539	0.000635052
EGR1	miR-203a-3p	mir-203a	0.202604	0.0477385
EGR1	miR-214-5p	mir-214	0.442472	6.37e-06
EGR1	miR-214-3p	mir-214	0.442472	6.37e-06
EGR1	miR-26b-3p	mir-26b	0.308573	0.00222232
EGR1	miR-29c-3p	mir-29c	0.323087	0.00132414
EGR1	miR-29c-5p	mir-29c	0.323087	0.00132414
EGR1	miR-30a-3p	mir-30a	0.23927	0.0188815
EGR1	miR-30c-2-3p	mir-30c-1	0.305645	0.00245944
EGR1	miR-30c-2-3p	mir-30c-2	0.292824	0.00378864
EGR1	miR-33b-5p	mir-33b	0.403663	4.54e-05
EGR1	miR-3614-5p	mir-3614	0.468611	1.47e-06
EGR1	miR-375-3p	mir-375	0.27319	0.00707965
EGR1	miR-378a-3p	mir-378a	0.308654	0.00221603
EGR1	miR-378a-5p	mir-378a	0.308654	0.00221603
EGR1	miR-424-3p	mir-424	0.586354	3.45e-10
EGR1	miR-424-5p	mir-424	0.586354	3.45e-10
EGR1	miR-429	mir-429	0.346942	0.000534154
EGR1	miR-450a-5p	mir-450a-1	0.513416	8.84e-08
EGR1	miR-450a-5p	mir-450a-2	0.522694	4.69e-08
EGR1	miR-450b-5p	mir-450b	0.521785	4.99e-08
EGR1	miR-451a	mir-451a	0.48611	5.14e-07
EGR1	miR-455-3p	mir-455	0.331932	0.00095368
EGR1	miR-483-5p	mir-483	0.304938	0.00252005
EGR1	miR-483-3p	mir-483	0.304938	0.00252005
EGR1	miR-486-5p	mir-486-1	0.480467	7.26e-07
EGR1	miR-505-3p	mir-505	0.454181	3.35e-06
EGR1	miR-542-3p	mir-542	0.433546	1.02e-05
EGR1	miR-542-5p	mir-542	0.433546	1.02e-05
EGR1	miR-675-3p	mir-675	0.53006	2.79e-08
EGR2	miR-142-3p	mir-142	0.496568	2.67e-07
EGR2	miR-142-5p	mir-142	0.496568	2.67e-07
ESR1	let-7c-5p	let-7c	0.412914	2.9e-05
ESR1	let-7c-3p	let-7c	0.412914	2.9e-05
ESR1	miR-101-3p	mir-101-1	0.476533	9.21e-07
ESR1	miR-101-5p	mir-101-1	0.476533	9.21e-07
ESR1	miR-101-3p	mir-101-2	0.475488	9.8e-07
ESR1	miR-101-5p	mir-101-2	0.475488	9.8e-07
ESR1	miR-10a-5p	mir-10a	0.413795	2.78e-05
ESR1	miR-1247-3p	mir-1247	0.405887	4.08e-05
ESR1	miR-1247-5p	mir-1247	0.405887	4.08e-05
ESR1	miR-125b-2-3p	mir-125b-1	0.461923	2.16e-06
ESR1	miR-125b-5p	mir-125b-1	0.461923	2.16e-06
ESR1	miR-125b-2-3p	mir-125b-2	0.445415	5.43e-06
ESR1	miR-125b-5p	mir-125b-2	0.445415	5.43e-06
ESR1	miR-127-5p	mir-127	0.289514	0.00422264
ESR1	miR-130a-3p	mir-130a	0.650977	6.96e-13
ESR1	miR-139-3p	mir-139	0.620022	1.63e-11
ESR1	miR-139-5p	mir-139	0.620022	1.63e-11
ESR1	miR-142-3p	mir-142	0.49216	3.53e-07
ESR1	miR-142-5p	mir-142	0.49216	3.53e-07
ESR1	miR-145-5p	mir-145	0.448291	4.64e-06
ESR1	miR-150-5p	mir-150	0.414826	2.64e-05
ESR1	miR-187-3p	mir-187	0.393245	7.39e-05
ESR1	miR-195-5p	mir-195	0.300068	0.00297502
ESR1	miR-199a-3p	mir-199a-1	0.501031	2e-07
ESR1	miR-199a-5p	mir-199a-1	0.501031	2e-07
ESR1	miR-199a-3p	mir-199a-2	0.497789	2.47e-07
ESR1	miR-199a-5p	mir-199a-2	0.497789	2.47e-07
ESR1	miR-200a-5p	mir-200a	0.397382	6.1e-05
ESR1	miR-200a-3p	mir-200a	0.397382	6.1e-05
ESR1	miR-200b-3p	mir-200b	0.401994	4.91e-05
ESR1	miR-203a-3p	mir-203a	0.360255	0.000311699
ESR1	miR-214-5p	mir-214	0.458776	2.59e-06
ESR1	miR-214-3p	mir-214	0.458776	2.59e-06
ESR1	miR-26b-3p	mir-26b	0.344113	0.000597146
ESR1	miR-29c-3p	mir-29c	0.294574	0.0035757
ESR1	miR-29c-5p	mir-29c	0.294574	0.0035757
ESR1	miR-30a-3p	mir-30a	0.395049	6.8e-05
ESR1	miR-335-5p	mir-335	0.289935	0.00416514
ESR1	miR-337-3p	mir-337	0.396446	6.37e-05
ESR1	miR-33b-5p	mir-33b	0.378568	0.000142858
ESR1	miR-3614-5p	mir-3614	0.431389	1.14e-05
ESR1	miR-369-3p	mir-369	0.402632	4.77e-05
ESR1	miR-369-5p	mir-369	0.402632	4.77e-05
ESR1	miR-375-3p	mir-375	0.35127	0.000449518
ESR1	miR-381-3p	mir-381	0.386801	9.91e-05
ESR1	miR-383-5p	mir-383	0.416776	2.4e-05
ESR1	miR-452-3p	mir-4521	0.264882	0.00910541
ESR1	miR-452-5p	mir-4521	0.264882	0.00910541
ESR1	miR-455-3p	mir-455	0.30704	0.00234375
ESR1	miR-483-5p	mir-483	0.479164	7.86e-07
ESR1	miR-483-3p	mir-483	0.479164	7.86e-07
ESR1	miR-486-5p	mir-486-1	0.483288	6.12e-07
ESR1	miR-486-5p	mir-486-2	0.485486	5.34e-07
ESR1	miR-490-3p	mir-490	0.593785	1.81e-10
ESR1	miR-497-5p	mir-497	0.452482	3.69e-06
ESR1	miR-505-3p	mir-505	0.470954	1.28e-06
ESR1	miR-5589-5p	mir-5589	0.368385	0.000221709
ESR1	miR-5589-3p	mir-5589	0.368385	0.000221709
ESR1	miR-592	mir-592	0.341047	0.000673019
ESR1	miR-675-3p	mir-675	0.499118	2.27e-07
ESR1	miR-889-3p	mir-889	0.427632	1.39e-05
ESR1	miR-99a-5p	mir-99a	0.435798	9.08e-06
ESR1	miR-99a-3p	mir-99a	0.435798	9.08e-06
FOS	let-7c-5p	let-7c	0.316576	0.00167565
FOS	let-7c-3p	let-7c	0.316576	0.00167565
FOS	miR-101-3p	mir-101-2	0.52169	5.02e-08
FOS	miR-101-5p	mir-101-2	0.52169	5.02e-08
FOS	miR-125b-2-3p	mir-125b-1	0.414419	2.7e-05
FOS	miR-125b-5p	mir-125b-1	0.414419	2.7e-05
FOS	miR-125b-2-3p	mir-125b-2	0.412018	3.03e-05
FOS	miR-125b-5p	mir-125b-2	0.412018	3.03e-05
FOS	miR-139-3p	mir-139	0.551221	5.89e-09
FOS	miR-139-5p	mir-139	0.551221	5.89e-09
FOS	miR-144-3p	mir-144	0.475136	1e-06
FOS	miR-144-5p	mir-144	0.475136	1e-06
FOS	miR-145-5p	mir-145	0.442824	6.25e-06
FOS	miR-154-5p	mir-154	0.40799	3.69e-05
FOS	miR-199a-3p	mir-199a-2	0.482094	6.58e-07
FOS	miR-199a-5p	mir-199a-2	0.482094	6.58e-07
FOS	miR-214-5p	mir-214	0.400719	5.22e-05
FOS	miR-214-3p	mir-214	0.400719	5.22e-05
FOS	miR-29c-3p	mir-29c	0.354286	0.000397996
FOS	miR-29c-5p	mir-29c	0.354286	0.000397996
FOS	miR-30c-2-3p	mir-30c-1	0.321231	0.00141681
FOS	miR-337-3p	mir-337	0.341441	0.000662813
FOS	miR-3614-5p	mir-3614	0.49414	3.11e-07
FOS	miR-369-3p	mir-369	0.381063	0.000127983
FOS	miR-369-5p	mir-369	0.381063	0.000127983
FOS	miR-451a	mir-451a	0.477944	8.46e-07
FOS	miR-483-5p	mir-483	0.274335	0.0068342
FOS	miR-483-3p	mir-483	0.274335	0.0068342
FOS	miR-486-5p	mir-486-1	0.486394	5.05e-07
FOS	miR-511-5p	mir-511	0.586896	3.3e-10
FOS	miR-874-3p	mir-874	0.362602	0.000282769
FOS	miR-99a-5p	mir-99a	0.426479	1.47e-05
FOS	miR-99a-3p	mir-99a	0.426479	1.47e-05
FOXO1	let-7c-5p	let-7c	0.340572	0.000685528
FOXO1	let-7c-3p	let-7c	0.340572	0.000685528
FOXO1	miR-101-3p	mir-101-1	0.392797	7.54e-05
FOXO1	miR-101-5p	mir-101-1	0.392797	7.54e-05
FOXO1	miR-125b-2-3p	mir-125b-2	0.416278	2.46e-05
FOXO1	miR-125b-5p	mir-125b-2	0.416278	2.46e-05
FOXO1	miR-142-3p	mir-142	0.536042	1.82e-08
FOXO1	miR-142-5p	mir-142	0.536042	1.82e-08
FOXO1	miR-145-5p	mir-145	0.50099	2.01e-07
FOXO1	miR-150-5p	mir-150	0.344615	0.000585498
FOXO1	miR-199a-3p	mir-199a-1	0.488673	4.39e-07
FOXO1	miR-199a-5p	mir-199a-1	0.488673	4.39e-07
FOXO1	miR-200a-5p	mir-200a	0.421446	1.9e-05
FOXO1	miR-200a-3p	mir-200a	0.421446	1.9e-05
FOXO1	miR-200b-3p	mir-200b	0.437968	8.1e-06
FOXO1	miR-223-3p	mir-223	0.528405	3.14e-08
FOXO1	miR-26b-3p	mir-26b	0.371649	0.000192875
FOXO1	miR-335-5p	mir-335	0.272233	0.00729075
FOXO1	miR-3614-5p	mir-3614	0.270361	0.00771966
FOXO1	miR-378a-3p	mir-378a	0.398196	5.87e-05
FOXO1	miR-378a-5p	mir-378a	0.398196	5.87e-05
FOXO1	miR-429	mir-429	0.462149	2.14e-06
FOXO1	miR-486-5p	mir-486-1	0.507352	1.32e-07
FOXO1	miR-675-3p	mir-675	0.535445	1.9e-08
FOXO1	miR-99a-5p	mir-99a	0.388741	9.07e-05
FOXO1	miR-99a-3p	mir-99a	0.388741	9.07e-05
JUN	let-7c-5p	let-7c	0.264677	0.00916132
JUN	let-7c-3p	let-7c	0.264677	0.00916132
JUN	miR-101-3p	mir-101-2	0.388158	9.32e-05
JUN	miR-101-5p	mir-101-2	0.388158	9.32e-05
JUN	miR-125b-2-3p	mir-125b-1	0.348725	0.00049766
JUN	miR-125b-5p	mir-125b-1	0.348725	0.00049766
JUN	miR-125b-2-3p	mir-125b-2	0.32226	0.00136475
JUN	miR-125b-5p	mir-125b-2	0.32226	0.00136475
JUN	miR-127-5p	mir-127	0.337697	0.000765951
JUN	miR-139-3p	mir-139	0.424118	1.66e-05
JUN	miR-139-5p	mir-139	0.424118	1.66e-05
JUN	miR-144-3p	mir-144	0.353269	0.000414729
JUN	miR-144-5p	mir-144	0.353269	0.000414729
JUN	miR-145-5p	mir-145	0.407515	3.77e-05
JUN	miR-154-5p	mir-154	0.472233	1.19e-06
JUN	miR-195-5p	mir-195	0.263958	0.00935955
JUN	miR-200a-5p	mir-200a	0.293095	0.0037549
JUN	miR-200a-3p	mir-200a	0.293095	0.0037549
JUN	miR-200b-3p	mir-200b	0.300109	0.00297093
JUN	miR-24-1-5p	mir-24-1	0.205941	0.044114
JUN	miR-30a-3p	mir-30a	0.266061	0.00879016
JUN	miR-30c-2-3p	mir-30c-1	0.335393	0.000836495
JUN	miR-335-5p	mir-335	0.300678	0.00291421
JUN	miR-33b-5p	mir-33b	0.343611	0.000609005
JUN	miR-3614-5p	mir-3614	0.287059	0.00457268
JUN	miR-369-3p	mir-369	0.491861	3.59e-07
JUN	miR-369-5p	mir-369	0.491861	3.59e-07
JUN	miR-381-3p	mir-381	0.466685	1.65e-06
JUN	miR-429	mir-429	0.344338	0.000591899
JUN	miR-451a	mir-451a	0.392811	7.54e-05
JUN	miR-486-5p	mir-486-1	0.357298	0.000352033
JUN	miR-497-5p	mir-497	0.338524	0.00074197
JUN	miR-889-3p	mir-889	0.465884	1.72e-06
JUN	miR-99a-5p	mir-99a	0.291929	0.00390191
JUN	miR-99a-3p	mir-99a	0.291929	0.00390191
JUNB	miR-125b-2-3p	mir-125b-1	0.330941	0.000989855
JUNB	miR-125b-5p	mir-125b-1	0.330941	0.000989855
JUNB	miR-3614-5p	mir-3614	0.407081	3.85e-05
KLF11	miR-101-3p	mir-101-1	0.337792	0.000763163
KLF11	miR-101-5p	mir-101-1	0.337792	0.000763163
KLF11	miR-101-3p	mir-101-2	0.340369	0.000690954
KLF11	miR-101-5p	mir-101-2	0.340369	0.000690954
KLF11	miR-26b-3p	mir-26b	0.27595	0.00650103
KLF11	miR-30a-3p	mir-30a	0.329978	0.00102623
KLF11	miR-30c-2-3p	mir-30c-1	0.394902	6.84e-05
KLF11	miR-30c-2-3p	mir-30c-2	0.373318	0.000179515
KLF11	miR-505-3p	mir-505	0.356303	0.000366643
KLF4	miR-134-5p	mir-134	0.349973	0.000473488
KLF4	miR-145-5p	mir-145	0.394289	7.04e-05
KLF4	miR-150-5p	mir-150	0.268977	0.00805084
KLF4	miR-200a-5p	mir-200a	0.241183	0.0179231
KLF4	miR-200a-3p	mir-200a	0.241183	0.0179231
KLF4	miR-200b-3p	mir-200b	0.28516	0.00486094
KLF4	miR-299-5p	mir-299	0.430467	1.2e-05
KLF4	miR-323a-3p	mir-323a	0.342738	0.000630139
KLF4	miR-335-5p	mir-335	0.263361	0.00952698
KLF4	miR-3614-5p	mir-3614	0.353595	0.000409306
KLF4	miR-379-5p	mir-379	0.409482	3.43e-05
KLF4	miR-411-5p	mir-411	0.453364	3.51e-06
KLF4	miR-429	mir-429	0.274363	0.00682828
KLF4	miR-758-3p	mir-758	0.436991	8.53e-06
KLF4	miR-758-5p	mir-758	0.436991	8.53e-06
MAFF	miR-101-3p	mir-101-2	0.441549	6.69e-06
MAFF	miR-101-5p	mir-101-2	0.441549	6.69e-06
MAFF	miR-125b-2-3p	mir-125b-1	0.225977	0.0268407
MAFF	miR-125b-5p	mir-125b-1	0.225977	0.0268407
MAFF	miR-30c-2-3p	mir-30c-1	0.276691	0.00635293
MAFF	miR-381-3p	mir-381	0.382203	0.000121681
MAFF	miR-486-5p	mir-486-1	0.295076	0.00351664
MAFF	miR-889-3p	mir-889	0.36389	0.000267957
NR4A1	miR-145-5p	mir-145	0.369547	0.000211021
NR4A1	miR-223-3p	mir-223	0.350068	0.000471693
NR4A1	miR-29c-3p	mir-29c	0.251221	0.0135514
NR4A1	miR-29c-5p	mir-29c	0.251221	0.0135514
NR4A1	miR-4772-3p	mir-4772	0.323996	0.0012808
TCF21	miR-199a-3p	mir-199a-2	0.419154	2.13e-05
TCF21	miR-199a-5p	mir-199a-2	0.419154	2.13e-05
TCF21	miR-214-5p	mir-214	0.365464	0.000250841
TCF21	miR-214-3p	mir-214	0.365464	0.000250841
