# Supplementary material for: Transcription Factors and Methylation Drive Prognostic miRNA Dysregulation in Hepatocellular Carcinoma
Source: Front Oncol. 2021 Jul 1;11:691115. doi: 10.3389/fonc.2021.691115 (PMC8297977; doi:10.3389/fonc.2021.691115)
Supplement: Supplementary file 12 [file Table_3.xlsx]

## Sheet: Sheet1
Table S3. Targets of 14 prognostic miRNAs
miRNA	Target	cor	p
miR-3677-3p	CSAD	-0.303894	0.00261189
miR-3677-3p	MMP19	-0.306424	0.00239423
miR-4746-5p	MMP19	-0.449215	4.41364e-06
miR-4661-5p	SLC39A5	-0.220619	0.0307738
miR-139-5p	ANKRD52	-0.501763	1.90947e-07
miR-125b-5p	ANKRD52	-0.363497	0.000272401
miR-5589-5p	ANKRD52	-0.34741	0.000524356
miR-1180-3p	APOF	-0.528893	3.03545e-08
miR-9-5p	SPRYD4	-0.26206	0.00990116
miR-452-5p	SPRYD4	-0.297884	0.00320202
miR-3677-3p	SPRYD4	-0.467649	1.55575e-06
miR-452-5p	GLS2	-0.328961	0.00106598
miR-3677-3p	RDH16	-0.455984	3.03092e-06
miR-4746-5p	RDH16	-0.490481	3.91931e-07
miR-452-5p	GPR182	-0.324444	0.00125993
miR-139-5p	NDUFA4L2	-0.682528	1.88738e-14
miR-139-3p	NDUFA4L2	-0.669669	8.65974e-14
miR-9-5p	INHBC	-0.207902	0.0420929
miR-452-5p	INHBC	-0.314596	0.0017982
miR-4661-5p	INHBC	-0.237222	0.0199564
miR-4746-5p	INHBC	-0.233208	0.0222159
miR-9-5p	AVPR1A	-0.275598	0.00657238
miR-452-5p	AVPR1A	-0.274783	0.00674033
miR-452-3p	AVPR1A	-0.236205	0.0205095
miR-4661-5p	AVPR1A	-0.355141	0.000384421
miR-139-3p	SRGAP1	-0.261937	0.00993717
miR-5589-5p	TSPAN8	-0.331082	0.000984628
miR-4661-5p	PHLDA1	-0.327062	0.00114394
miR-4746-5p	PHLDA1	-0.522006	4.91598e-08
miR-99a-5p	KITLG	-0.309456	0.00215499
miR-101-3p	KITLG	-0.343679	0.00060739
miR-139-5p	KITLG	-0.370958	0.00019868
miR-139-3p	KITLG	-0.330073	0.00102259
miR-125b-5p	KITLG	-0.301072	0.00287561
miR-452-5p	DUSP6	-0.336734	0.000794754
miR-1180-3p	DUSP6	-0.429612	1.25396e-05
miR-452-5p	DCN	-0.350041	0.000472205
miR-452-3p	DCN	-0.297463	0.00324747
miR-4661-5p	DCN	-0.337385	0.000775175
miR-1180-3p	DCN	-0.483464	6.05109e-07
miR-4746-5p	DCN	-0.579055	6.40033e-10
miR-9-5p	SOCS2	-0.281648	0.00543696
miR-99a-5p	PLXNC1	-0.234944	0.0212132
miR-101-3p	GAS2L3	-0.294968	0.00352922
miR-139-5p	GAS2L3	-0.396597	6.3269e-05
miR-5589-5p	GAS2L3	-0.267586	0.00839649
miR-5589-3p	GAS2L3	-0.278887	0.00593139
miR-139-3p	GAS2L3	-0.409049	3.50507e-05
miR-452-5p	IGF1	-0.247233	0.0151626
miR-3677-3p	IGF1	-0.299675	0.0030147
miR-4746-5p	IGF1	-0.378078	0.000145955
miR-139-5p	TXNRD1	-0.349552	0.00048151
miR-139-5p	C12orf75	-0.33516	0.000843947
miR-5589-3p	C12orf75	-0.208822	0.0411715
miR-99a-5p	ARHGEF37	-0.324411	0.00126145
miR-139-5p	ARHGEF37	-0.333261	0.000907011
miR-125b-5p	ARHGEF37	-0.283383	0.0051452
miR-5589-5p	ARHGEF37	-0.43703	8.51107e-06
miR-5589-3p	ARHGEF37	-0.418398	2.21489e-05
miR-139-5p	SLC26A2	-0.615165	2.58324e-11
miR-139-3p	SLC26A2	-0.600733	9.77796e-11
miR-125b-5p	SLC26A2	-0.421989	1.85008e-05
miR-5589-5p	SLC26A2	-0.286035	0.00472618
miR-5589-3p	SLC26A2	-0.322103	0.0013726
miR-139-3p	PDGFRB	-0.449322	4.38781e-06
miR-125b-5p	PDGFRB	-0.43303	1.05006e-05
miR-5589-3p	PDGFRB	-0.208286	0.0417061
miR-101-3p	SLC36A1	-0.360948	0.000302884
miR-139-5p	SLC36A1	-0.452918	3.59694e-06
miR-139-3p	SLC36A1	-0.505807	1.46628e-07
miR-5589-5p	SLC36A1	-0.278656	0.00597463
miR-5589-3p	SLC36A1	-0.228657	0.0250389
miR-99a-5p	SPARC	-0.275043	0.00668642
miR-139-5p	SPARC	-0.43607	8.95306e-06
miR-139-3p	SPARC	-0.383303	0.000115871
miR-125b-5p	SPARC	-0.339678	0.000709665
miR-139-5p	GALNT10	-0.570266	1.31929e-09
miR-139-3p	GALNT10	-0.585364	3.75779e-10
miR-5589-5p	GALNT10	-0.265	0.00907343
miR-5589-3p	GALNT10	-0.258387	0.0110275
miR-99a-5p	EBF1	-0.541266	1.24194e-08
miR-139-5p	EBF1	-0.683573	1.66533e-14
miR-5589-5p	EBF1	-0.459163	2.5333e-06
miR-125b-5p	EBF1	-0.560743	2.82118e-09
miR-3677-3p	ADRA1B	-0.369101	0.000215071
miR-5589-5p	ZBED8	-0.362889	0.000279404
miR-5589-3p	SPDL1	-0.445469	5.41536e-06
miR-101-3p	SH3PXD2B	-0.482244	6.51971e-07
miR-139-3p	SH3PXD2B	-0.618652	1.85394e-11
miR-125b-5p	SH3PXD2B	-0.375461	0.000163608
miR-5589-5p	SH3PXD2B	-0.320256	0.0014678
miR-4661-5p	DUSP1	-0.270863	0.00760254
miR-4746-5p	DUSP1	-0.355038	0.000386039
miR-125b-5p	STC2	-0.429748	1.24521e-05
miR-3677-3p	HK3	-0.39524	6.73784e-05
miR-139-3p	MXD3	-0.693733	4.66294e-15
miR-139-5p	DBN1	-0.407746	3.73274e-05
miR-139-5p	SQSTM1	-0.273779	0.00695244
miR-125b-5p	SQSTM1	-0.226112	0.0267469
miR-4746-5p	SERPINB9	-0.460311	2.3734e-06
miR-4661-5p	PXDC1	-0.352211	0.000432816
miR-3677-3p	PXDC1	-0.458052	2.69768e-06
miR-139-3p	F13A1	-0.328215	0.00109601
miR-452-5p	ACACB	-0.32943	0.00104748
miR-3677-3p	ACACB	-0.373843	0.000175493
miR-4746-5p	ACACB	-0.396881	6.24365e-05
miR-101-3p	FAM222A	-0.494099	3.1208e-07
miR-139-5p	FAM222A	-0.596026	1.488e-10
miR-139-3p	FAM222A	-0.559658	3.07178e-09
miR-5589-5p	FAM222A	-0.434839	9.55229e-06
miR-5589-3p	FAM222A	-0.395626	6.61842e-05
miR-3677-3p	TRPV4	-0.339007	0.000728299
miR-4746-5p	TRPV4	-0.455414	3.12924e-06
miR-1180-3p	DTX1	-0.303215	0.00267329
miR-3677-3p	DTX1	-0.314129	0.00182825
miR-4746-5p	DTX1	-0.328436	0.00108702
miR-139-3p	TESC	-0.34273	0.000630334
miR-101-3p	BICDL1	-0.485228	5.43024e-07
miR-139-5p	BICDL1	-0.527781	3.28366e-08
miR-139-3p	BICDL1	-0.484672	5.61921e-07
miR-101-3p	UNC119B	-0.410743	3.22855e-05
miR-139-5p	UNC119B	-0.347952	0.000513199
miR-139-3p	UNC119B	-0.393394	7.33714e-05
miR-125b-5p	UNC119B	-0.249485	0.0142336
miR-5589-5p	UNC119B	-0.330723	0.000998003
miR-5589-3p	UNC119B	-0.275067	0.00668126
miR-4661-5p	ACADS	-0.328663	0.0010779
miR-1180-3p	OASL	-0.224837	0.0276393
miR-4746-5p	OASL	-0.221338	0.0302188
miR-101-3p	TMEM120B	-0.591373	2.2386e-10
miR-139-5p	TMEM120B	-0.648413	9.16156e-13
miR-125b-5p	TMEM120B	-0.483627	5.99107e-07
miR-5589-5p	TMEM120B	-0.456301	2.97742e-06
miR-4661-5p	WDR66	-0.327808	0.00111272
miR-99a-5p	KNTC1	-0.330441	0.00100862
miR-139-5p	ABCB9	-0.536625	1.74387e-08
miR-125b-5p	ABCB9	-0.305128	0.00250365
miR-5589-3p	ABCB9	-0.232075	0.0228918
miR-139-5p	AACS	-0.473915	1.07627e-06
miR-139-3p	AACS	-0.50449	1.59863e-07
miR-5589-3p	AACS	-0.226506	0.0264763
miR-101-3p	ZNF605	-0.460513	2.34635e-06
miR-139-5p	ZNF605	-0.562819	2.39539e-09
miR-125b-5p	ZNF605	-0.437995	8.08697e-06
miR-5589-5p	ZNF605	-0.356289	0.000366859
miR-5589-3p	ZNF605	-0.341794	0.000653757
miR-4661-5p	GJB2	-0.331552	0.000967411
miR-4746-5p	GJB2	-0.420924	1.95184e-05
miR-139-5p	CENPJ	-0.39551	6.65413e-05
miR-452-5p	SLC46A3	-0.331443	0.000971367
miR-452-5p	N4BP2L1	-0.424457	1.63282e-05
miR-4661-5p	N4BP2L1	-0.332434	0.000935809
miR-4746-5p	N4BP2L1	-0.525866	3.75703e-08
miR-5589-5p	RFC3	-0.358683	0.000332573
miR-139-5p	RFC3	-0.486232	5.10434e-07
miR-9-5p	SPART	-0.335249	0.000841082
miR-3677-3p	SPART	-0.427613	1.38988e-05
miR-9-5p	FREM2	-0.249821	0.0140991
miR-3677-3p	FOXO1	-0.432265	1.09278e-05
miR-5589-3p	CKAP2	-0.402002	4.91012e-05
miR-4661-5p	NRG1	-0.214555	0.0358014
miR-452-5p	NRG1	-0.335065	0.000847003
miR-452-3p	NRG1	-0.230168	0.0240695
miR-4746-5p	NRG1	-0.39066	8.31614e-05
miR-125b-5p	ZNF703	-0.415966	2.49906e-05
miR-5589-5p	ZNF703	-0.222761	0.0291463
miR-5589-3p	ZNF703	-0.226649	0.026379
miR-9-5p	SFRP1	-0.256268	0.0117272
miR-452-5p	SFRP1	-0.32675	0.00115724
miR-4746-5p	CEBPD	-0.406294	4.00239e-05
miR-5589-5p	MCM4	-0.399044	5.64403e-05
miR-5589-3p	MCM4	-0.44085	6.94621e-06
miR-99a-5p	ASPH	-0.279125	0.00588738
miR-139-5p	ASPH	-0.210336	0.0396918
miR-5589-5p	ASPH	-0.265339	0.00898198
miR-5589-3p	ASPH	-0.299311	0.00305201
miR-3677-3p	TTPA	-0.301154	0.00286759
miR-5589-3p	HEY1	-0.37105	0.000197892
miR-139-5p	HEY1	-0.555711	4.17556e-09
miR-139-3p	HEY1	-0.492214	3.5153e-07
miR-125b-5p	HEY1	-0.44939	4.37148e-06
miR-139-5p	LAPTM4B	-0.445076	5.53222e-06
miR-5589-5p	LAPTM4B	-0.202723	0.0476051
miR-139-5p	NIPAL2	-0.402944	4.69601e-05
miR-139-3p	NIPAL2	-0.381593	0.00012502
miR-125b-5p	NIPAL2	-0.407094	3.85155e-05
miR-9-5p	KLF10	-0.264129	0.00931221
miR-452-5p	KLF10	-0.271243	0.00751494
miR-139-5p	ATP6V1C1	-0.559292	3.16107e-09
miR-139-3p	ATP6V1C1	-0.545157	9.3062e-09
miR-125b-5p	ATP6V1C1	-0.509238	1.16886e-07
miR-5589-5p	ATP6V1C1	-0.37809	0.00014588
miR-139-5p	LRP12	-0.224444	0.0279196
miR-5589-3p	ANGPT1	-0.284232	0.00500766
miR-1180-3p	SAMD12	-0.372491	0.00018603
miR-3677-3p	SAMD12	-0.410785	3.22194e-05
miR-4661-5p	SAMD12	-0.320673	0.00144582
miR-4746-5p	SAMD12	-0.478292	8.28372e-07
miR-3677-3p	TNFRSF11B	-0.404322	4.39815e-05
miR-4661-5p	TNFRSF11B	-0.346961	0.000533749
miR-1180-3p	COLEC10	-0.520524	5.4461e-08
miR-3677-3p	COLEC10	-0.503535	1.70154e-07
miR-4746-5p	COLEC10	-0.575867	8.34088e-10
miR-99a-5p	ATAD2	-0.424384	1.6389e-05
miR-5589-5p	ATAD2	-0.392654	7.59104e-05
miR-139-3p	WDYHV1	-0.526736	3.53428e-08
miR-5589-5p	FBXO32	-0.322949	0.00133083
miR-5589-3p	FBXO32	-0.350789	0.00045827
miR-99a-5p	FBXO32	-0.430807	1.17878e-05
miR-139-3p	NSMCE2	-0.692286	5.77316e-15
miR-5589-5p	NSMCE2	-0.525846	3.76222e-08
miR-9-5p	TRIB1	-0.218585	0.0323893
miR-452-5p	TRIB1	-0.304707	0.00254009
miR-452-3p	TRIB1	-0.268435	0.00818409
miR-4746-5p	TRIB1	-0.520094	5.60976e-08
miR-452-5p	MYC	-0.260336	0.0104165
miR-452-3p	MYC	-0.216902	0.0337794
miR-4746-5p	SLA	-0.429125	1.28589e-05
miR-4661-5p	SLA	-0.204314	0.0458524
miR-139-3p	SLC45A4	-0.312358	0.00194642
miR-139-5p	PTP4A3	-0.594832	1.65341e-10
miR-139-3p	PTP4A3	-0.589487	2.63668e-10
miR-5589-3p	PTP4A3	-0.308624	0.00221836
miR-5589-5p	PTP4A3	-0.292235	0.00386286
miR-139-5p	JRK	-0.622423	1.28895e-11
miR-139-3p	JRK	-0.624444	1.05866e-11
miR-5589-5p	JRK	-0.419841	2.06083e-05
miR-452-3p	NFKBIZ	-0.218231	0.0326772
miR-1180-3p	NFKBIZ	-0.296921	0.00330697
miR-4746-5p	NFKBIZ	-0.403432	4.58836e-05
miR-99a-5p	CD200	-0.398543	5.77783e-05
miR-139-5p	CD200	-0.600122	1.03291e-10
miR-125b-5p	CD200	-0.418774	2.17373e-05
miR-5589-5p	CD200	-0.266954	0.00855767
miR-1180-3p	GRAMD1C	-0.480914	7.06904e-07
miR-1180-3p	NR1I2	-0.420876	1.95657e-05
miR-4746-5p	NR1I2	-0.344281	0.000593231
miR-139-5p	SEMA5B	-0.668719	9.65894e-14
miR-139-5p	MUC13	-0.415979	2.49738e-05
miR-3677-3p	UROC1	-0.390812	8.25859e-05
miR-4661-5p	UROC1	-0.291523	0.00395427
miR-4746-5p	UROC1	-0.388206	9.29712e-05
miR-125b-5p	PLXNA1	-0.213592	0.0366601
miR-9-5p	ACAD11	-0.216089	0.0344682
miR-139-5p	RAB6B	-0.624946	1.00793e-11
miR-5589-5p	RAB6B	-0.283498	0.00512636
miR-5589-3p	RAB6B	-0.315197	0.00176015
miR-125b-5p	RAB6B	-0.470239	1.33719e-06
miR-139-5p	SLCO2A1	-0.26134	0.0101136
miR-4661-5p	EPHB1	-0.20704	0.0429718
miR-139-5p	MRAS	-0.36659	0.000239219
miR-139-3p	MRAS	-0.386991	9.82163e-05
miR-125b-5p	MRAS	-0.356321	0.000366375
miR-5589-5p	MRAS	-0.317082	0.00164559
miR-5589-3p	MRAS	-0.289082	0.00428253
miR-9-5p	SLC9A9	-0.206987	0.0430269
miR-3677-3p	SLC9A9	-0.394677	6.91557e-05
miR-452-3p	PLSCR4	-0.349349	0.000485436
miR-3677-3p	PLSCR4	-0.5011	1.99332e-07
miR-4661-5p	PLSCR4	-0.343543	0.000610624
miR-452-5p	PLSCR4	-0.40624	4.01286e-05
miR-9-5p	PLSCR4	-0.260141	0.0104766
miR-452-5p	AGTR1	-0.363456	0.000272864
miR-3677-3p	CP	-0.371725	0.000192249
miR-4746-5p	CP	-0.396771	6.27565e-05
miR-452-5p	P2RY13	-0.211978	0.0381381
miR-1180-3p	P2RY13	-0.39296	7.48507e-05
miR-3677-3p	P2RY13	-0.356255	0.000367373
miR-4661-5p	P2RY13	-0.23908	0.018979
miR-1180-3p	ARHGEF26	-0.387778	9.47893e-05
miR-1180-3p	BCHE	-0.505263	1.51964e-07
miR-452-5p	CSRNP1	-0.322423	0.00135667
miR-1180-3p	CSRNP1	-0.527496	3.35028e-08
miR-4746-5p	CSRNP1	-0.569532	1.40004e-09
miR-9-5p	CSRNP1	-0.241536	0.0177507
miR-452-3p	CSRNP1	-0.29357	0.00369651
miR-452-5p	CYP8B1	-0.32717	0.00113935
miR-3677-3p	CCR1	-0.401873	4.94019e-05
miR-4661-5p	CCR1	-0.245279	0.0160106
miR-4746-5p	CCR1	-0.463852	1.9382e-06
miR-4661-5p	PTH1R	-0.303161	0.00267825
miR-139-5p	PFKFB4	-0.492941	3.35781e-07
miR-139-3p	PFKFB4	-0.487013	4.8635e-07
miR-5589-5p	PFKFB4	-0.353814	0.000405685
miR-5589-3p	PFKFB4	-0.323562	0.00130134
miR-5589-5p	SLC26A6	-0.508389	1.23657e-07
miR-139-5p	BSN	-0.200848	0.0497426
miR-139-3p	BSN	-0.240539	0.0182408
miR-99a-5p	SEMA3F	-0.547831	7.6158e-09
miR-5589-5p	SEMA3F	-0.523719	4.3648e-08
miR-99a-5p	SEMA3B	-0.200957	0.0496168
miR-3677-3p	CISH	-0.300822	0.00290008
miR-4661-5p	CISH	-0.33455	0.000863767
miR-9-5p	CISH	-0.334788	0.000855972
miR-125b-5p	PCBP4	-0.465669	1.74528e-06
miR-5589-5p	PCBP4	-0.377718	0.000148274
miR-5589-3p	PCBP4	-0.329416	0.00104803
miR-99a-5p	POC1A	-0.40401	4.46399e-05
miR-5589-3p	POC1A	-0.402803	4.72747e-05
miR-139-3p	POC1A	-0.560553	2.86357e-09
miR-101-3p	SEMA3G	-0.342919	0.000625706
miR-5589-3p	SEMA3G	-0.300878	0.00289458
miR-139-3p	TKT	-0.307542	0.00230335
miR-125b-5p	TKT	-0.251546	0.0134267
miR-5589-3p	TKT	-0.236505	0.020345
miR-9-5p	ABHD6	-0.201927	0.0485038
miR-139-5p	ROBO1	-0.511177	1.02709e-07
miR-9-5p	ST3GAL6	-0.264346	0.00925224
miR-3677-3p	ST3GAL6	-0.346345	0.000546912
miR-4661-5p	ST3GAL6	-0.254002	0.012518
miR-139-3p	COL8A1	-0.259645	0.0106299
miR-1180-3p	SERPINF2	-0.486001	5.17752e-07
miR-3677-3p	SERPINF2	-0.45814	2.68427e-06
miR-4661-5p	SERPINF2	-0.317634	0.00161332
miR-99a-5p	RTN4RL1	-0.220802	0.0306312
miR-125b-5p	RTN4RL1	-0.243882	0.016642
miR-452-5p	ASPA	-0.411734	3.07651e-05
miR-452-5p	SHPK	-0.205385	0.0447017
miR-1180-3p	SHPK	-0.416224	2.4674e-05
miR-3677-3p	SHPK	-0.3636	0.000271231
miR-4661-5p	SHPK	-0.282122	0.00535587
miR-4746-5p	SHPK	-0.490528	3.90768e-07
miR-1180-3p	VMO1	-0.497287	2.54776e-07
miR-3677-3p	VMO1	-0.45789	2.72259e-06
miR-4661-5p	VMO1	-0.399864	5.43081e-05
miR-4746-5p	VMO1	-0.563224	2.31968e-09
miR-1180-3p	SCIMP	-0.432569	1.07563e-05
miR-4661-5p	SCIMP	-0.272409	0.00725145
miR-4746-5p	SCIMP	-0.513189	8.97442e-08
miR-3677-3p	SCIMP	-0.420077	2.03657e-05
miR-139-5p	WSCD1	-0.200773	0.0498301
miR-139-3p	WSCD1	-0.246717	0.0153825
miR-452-5p	PITPNM3	-0.341915	0.000650684
miR-1180-3p	PITPNM3	-0.412113	3.01999e-05
miR-4661-5p	PITPNM3	-0.290857	0.00404147
miR-9-5p	SLC13A5	-0.228358	0.0252348
miR-1180-3p	SLC13A5	-0.301031	0.00287958
miR-4661-5p	SLC13A5	-0.366047	0.000244756
miR-3677-3p	SHBG	-0.449059	4.45165e-06
miR-3677-3p	KDM6B	-0.424656	1.61646e-05
miR-125b-5p	CHD3	-0.259604	0.0106426
miR-9-5p	TMEM220	-0.217527	0.0332576
miR-4661-5p	TMEM220	-0.266495	0.00867647
miR-4746-5p	TMEM220	-0.50992	1.11702e-07
miR-452-5p	HS3ST3B1	-0.413348	2.84293e-05
miR-99a-5p	TRIM16	-0.399269	5.58474e-05
miR-139-3p	TRIM16	-0.296256	0.00338118
miR-3677-3p	PEMT	-0.334029	0.000881022
miR-139-5p	B9D1	-0.36404	0.000266288
miR-139-3p	B9D1	-0.410947	3.19674e-05
miR-125b-5p	B9D1	-0.257216	0.0114094
miR-3677-3p	MFAP4	-0.341855	0.000652203
miR-4661-5p	MFAP4	-0.26994	0.00781902
miR-4746-5p	MFAP4	-0.503571	1.69758e-07
miR-139-5p	SPECC1	-0.361476	0.000296325
miR-125b-5p	SPECC1	-0.252225	0.0131701
miR-452-5p	MAP2K3	-0.343516	0.000611273
miR-139-3p	TLCD1	-0.472708	1.15612e-06
miR-125b-5p	TLCD1	-0.372206	0.000188323
miR-5589-5p	TLCD1	-0.309898	0.00212192
miR-101-3p	RAB11FIP4	-0.446867	5.01899e-06
miR-139-5p	RAB11FIP4	-0.513049	9.05905e-08
miR-125b-5p	RAB11FIP4	-0.293625	0.00368988
miR-5589-5p	RAB11FIP4	-0.396724	6.2896e-05
miR-5589-3p	RAB11FIP4	-0.37061	0.000201662
miR-452-5p	CCL3	-0.331118	0.000983323
miR-4746-5p	CCL3	-0.462482	2.09681e-06
miR-1180-3p	CCL4	-0.46777	1.54487e-06
miR-4661-5p	CCL4	-0.301275	0.00285583
miR-3677-3p	CCL4L2	-0.45755	2.77519e-06
miR-4746-5p	CCL4L2	-0.391501	8.0027e-05
miR-1180-3p	CCL4L2	-0.36153	0.000295658
miR-139-5p	MYO19	-0.548684	7.14157e-09
miR-4661-5p	FTCD	-0.397585	6.04216e-05
miR-99a-5p	2020-09-05	-0.430475	1.19925e-05
miR-139-5p	2020-09-05	-0.544249	9.95834e-09
miR-5589-5p	2020-09-05	-0.2134	0.0368331
miR-99a-5p	GNB1L	-0.372811	0.000183485
miR-5589-3p	GNB1L	-0.311928	0.00197612
miR-125b-5p	RTL10	-0.465464	1.76611e-06
miR-5589-5p	RTL10	-0.473944	1.07441e-06
miR-5589-3p	RTL10	-0.435084	9.42985e-06
miR-9-5p	COMT	-0.270694	0.00764172
miR-3677-3p	COMT	-0.317778	0.00160503
miR-4661-5p	COMT	-0.364257	0.000263879
miR-139-3p	SDF2L1	-0.346704	0.00053922
miR-125b-5p	SDF2L1	-0.34178	0.000654129
miR-139-5p	PPM1F	-0.458614	2.6134e-06
miR-5589-5p	PPM1F	-0.416944	2.38082e-05
miR-5589-3p	PPM1F	-0.37493	0.000167421
miR-139-3p	GNAZ	-0.709875	4.44089e-16
miR-139-5p	DERL3	-0.235241	0.0210453
miR-139-3p	DERL3	-0.237588	0.0197604
miR-139-5p	SELENOM	-0.271609	0.00743132
miR-139-3p	SELENOM	-0.354951	0.0003874
miR-125b-5p	SELENOM	-0.278513	0.00600138
miR-452-5p	SLC5A1	-0.332198	0.000944146
miR-452-3p	SLC5A1	-0.262932	0.00964917
miR-4661-5p	SLC5A1	-0.360686	0.000306184
miR-4746-5p	SLC5A1	-0.475476	9.80754e-07
miR-3677-3p	SLC5A1	-0.535659	1.87029e-08
miR-5589-5p	MCM5	-0.443141	6.1421e-06
miR-1180-3p	APOL1	-0.427089	1.4277e-05
miR-3677-3p	APOL1	-0.312643	0.00192689
miR-4661-5p	APOL1	-0.241061	0.017983
miR-99a-5p	KCTD17	-0.225219	0.0273698
miR-139-3p	KCTD17	-0.458975	2.56052e-06
miR-139-5p	KCTD17	-0.437434	8.33111e-06
miR-139-3p	C1QTNF6	-0.562995	2.3622e-09
miR-5589-5p	C1QTNF6	-0.355482	0.00037913
miR-5589-3p	C1QTNF6	-0.326885	0.00115147
miR-139-3p	NOL12	-0.601262	9.32325e-11
miR-125b-5p	NOL12	-0.397423	6.08819e-05
miR-5589-5p	NOL12	-0.386569	0.000100102
miR-4746-5p	MAFF	-0.383579	0.000114453
miR-139-5p	PDGFB	-0.455412	3.12957e-06
miR-139-3p	PDGFB	-0.444303	5.76878e-06
miR-125b-5p	SYNGR1	-0.207706	0.0422921
miR-5589-5p	MCHR1	-0.205932	0.0441239
miR-9-5p	NFAM1	-0.226724	0.026328
miR-452-5p	NFAM1	-0.254951	0.0121812
miR-3677-3p	NFAM1	-0.387013	9.81204e-05
miR-4661-5p	NFAM1	-0.261367	0.0101055
miR-4746-5p	NFAM1	-0.506549	1.39648e-07
miR-125b-5p	A4GALT	-0.336069	0.000815205
miR-5589-5p	A4GALT	-0.257783	0.0112232
miR-1180-3p	MPPED1	-0.233071	0.0222966
miR-3677-3p	MPPED1	-0.225754	0.0269955
miR-4661-5p	MPPED1	-0.262968	0.00963876
miR-4746-5p	MPPED1	-0.284614	0.00494684
miR-4746-5p	SAMD11	-0.545449	9.10573e-09
miR-139-3p	HES4	-0.283437	0.0051363
miR-125b-5p	TNFRSF4	-0.467336	1.5844e-06
miR-5589-5p	TNFRSF25	-0.412359	2.98395e-05
miR-139-5p	TNFRSF25	-0.420591	1.98475e-05
miR-4746-5p	ERRFI1	-0.401418	5.04772e-05
miR-139-5p	TMEM201	-0.616793	2.2137e-11
miR-139-3p	TMEM201	-0.658329	3.11973e-13
miR-125b-5p	TMEM201	-0.447952	4.73014e-06
miR-5589-5p	TMEM201	-0.455751	3.07068e-06
miR-5589-3p	TMEM201	-0.428525	1.32624e-05
miR-139-5p	RBP7	-0.488972	4.30653e-07
miR-5589-5p	RBP7	-0.434981	9.48112e-06
miR-3677-3p	TMEM82	-0.466646	1.64924e-06
miR-4661-5p	TMEM82	-0.271337	0.00749318
miR-139-5p	FBLIM1	-0.378391	0.000143968
miR-125b-5p	FBLIM1	-0.296297	0.0033766
miR-139-3p	FBLIM1	-0.420347	2.00921e-05
miR-9-5p	EPHA2	-0.20641	0.0436237
miR-452-3p	EPHA2	-0.273928	0.00692054
miR-4661-5p	EPHA2	-0.28025	0.00568262
miR-4746-5p	EPHA2	-0.546831	8.21073e-09
miR-452-5p	ALPL	-0.31986	0.001489
miR-1180-3p	ALPL	-0.453718	3.44025e-06
miR-4746-5p	ALPL	-0.586823	3.31672e-10
miR-4661-5p	ALPL	-0.305725	0.00245264
miR-4746-5p	C1QC	-0.399708	5.47075e-05
miR-139-3p	EPHB2	-0.310852	0.00205225
miR-1180-3p	HMGCL	-0.429843	1.23912e-05
miR-4746-5p	HMGCL	-0.441944	6.55071e-06
miR-9-5p	MAN1C1	-0.2355	0.0209003
miR-452-5p	MAN1C1	-0.291712	0.00392982
miR-3677-3p	MAN1C1	-0.438743	7.77234e-06
miR-4746-5p	MAN1C1	-0.451446	3.90276e-06
miR-99a-5p	STMN1	-0.394067	7.11321e-05
miR-139-3p	STMN1	-0.595781	1.52048e-10
miR-5589-5p	STMN1	-0.391066	8.16336e-05
miR-101-3p	STMN1	-0.472409	1.1767e-06
miR-125b-5p	STMN1	-0.388999	8.96909e-05
miR-99a-5p	SFN	-0.382299	0.000121162
miR-139-5p	SFN	-0.460336	2.37002e-06
miR-139-3p	SFN	-0.482203	6.53591e-07
miR-5589-5p	SFN	-0.24596	0.0157107
miR-5589-3p	SFN	-0.302594	0.00273055
miR-3677-3p	NR0B2	-0.248713	0.0145462
miR-4661-5p	THEMIS2	-0.243212	0.0169527
miR-139-3p	RTN4RL2	-0.261571	0.0100451
miR-452-5p	GLYAT	-0.534712	2.00273e-08
miR-4746-5p	GLYAT	-0.439333	7.53222e-06
miR-452-5p	GLYATL1	-0.438268	7.9708e-06
miR-3677-3p	GLYATL1	-0.438771	7.76053e-06
miR-4661-5p	GLYATL1	-0.316672	0.0016699
miR-4746-5p	GLYATL1	-0.506428	1.4076e-07
miR-1180-3p	MPEG1	-0.339921	0.000703029
miR-4661-5p	MS4A6A	-0.297531	0.0032401
miR-1180-3p	MS4A6A	-0.453418	3.49821e-06
miR-3677-3p	MS4A6A	-0.392588	7.61395e-05
miR-1180-3p	MS4A7	-0.363443	0.000273019
miR-125b-5p	TMEM132A	-0.397843	5.96994e-05
miR-9-5p	TKFC	-0.246094	0.0156521
miR-1180-3p	TKFC	-0.380345	0.000132113
miR-125b-5p	DAGLA	-0.215559	0.0349244
miR-125b-5p	MYRF	-0.210079	0.0399404
miR-139-5p	INCENP	-0.445076	5.53222e-06
miR-5589-5p	INCENP	-0.291048	0.00401633
miR-125b-5p	ASRGL1	-0.236273	0.0204718
miR-125b-5p	CDCA5	-0.503215	1.73748e-07
miR-5589-5p	CDCA5	-0.482884	6.26968e-07
miR-139-5p	POLA2	-0.590355	2.44561e-10
miR-139-3p	POLA2	-0.584468	4.05561e-10
miR-125b-5p	CD248	-0.344764	0.000582076
miR-139-5p	C11orf80	-0.463458	1.98261e-06
miR-452-5p	PDE2A	-0.317507	0.00162073
miR-1180-3p	PDE2A	-0.415994	2.49553e-05
miR-3677-3p	PDE2A	-0.376468	0.000156599
miR-4746-5p	PDE2A	-0.434627	9.65903e-06
miR-125b-5p	MAPK12	-0.470591	1.30977e-06
miR-139-3p	MAPK11	-0.438945	7.68932e-06
miR-125b-5p	MAPK11	-0.280684	0.00560532
miR-5589-3p	MAPK11	-0.312809	0.00191563
miR-125b-5p	SBF1	-0.237832	0.0196307
miR-5589-5p	SBF1	-0.353548	0.000410071
miR-5589-3p	SBF1	-0.327794	0.00111331
miR-139-5p	ADM2	-0.458532	2.62546e-06
miR-125b-5p	ADM2	-0.394533	6.96166e-05
miR-5589-5p	ADM2	-0.23744	0.0198395
miR-5589-3p	ADM2	-0.211868	0.0382404
miR-101-3p	ADM2	-0.419832	2.06177e-05
miR-139-3p	ADM2	-0.4879	4.60332e-07
miR-139-5p	IL3RA	-0.490689	3.86839e-07
miR-5589-5p	IL3RA	-0.331647	0.000963969
miR-5589-3p	IL3RA	-0.355708	0.000375653
miR-139-3p	P2RY8	-0.32717	0.00113935
miR-125b-5p	P2RY8	-0.303893	0.00261199
miR-5589-5p	P2RY8	-0.259214	0.0107646
miR-5589-3p	PIR	-0.273175	0.00708293
miR-5589-3p	CA5B	-0.270483	0.00769102
miR-139-5p	CA5B	-0.311124	0.00203273
miR-139-3p	CA5B	-0.307502	0.00230652
miR-125b-5p	CA5B	-0.245606	0.0158661
miR-139-5p	SCML2	-0.348576	0.000500625
miR-5589-5p	SCML2	-0.20777	0.0422265
miR-5589-5p	CNKSR2	-0.259357	0.0107199
miR-5589-3p	XK	-0.203477	0.0467677
miR-9-5p	SYTL5	-0.362067	0.000289133
miR-1180-3p	SYTL5	-0.433058	1.04858e-05
miR-4661-5p	SYTL5	-0.3086	0.00222022
miR-452-5p	TSPAN7	-0.410757	3.22642e-05
miR-99a-5p	CXorf36	-0.52393	4.30116e-08
miR-125b-5p	CXorf36	-0.536679	1.73702e-08
miR-5589-5p	CXorf36	-0.400631	5.2385e-05
miR-139-3p	CXorf36	-0.64045	2.1152e-12
miR-99a-5p	CDK16	-0.376907	0.000153625
miR-125b-5p	CDK16	-0.394574	6.94858e-05
miR-5589-3p	CDK16	-0.296089	0.0034001
miR-452-5p	GLOD5	-0.275841	0.00652297
miR-1180-3p	GLOD5	-0.375787	0.00016131
miR-4746-5p	GLOD5	-0.413382	2.83815e-05
miR-125b-5p	FGD1	-0.225814	0.0269536
miR-4661-5p	VSIG4	-0.244276	0.0164621
miR-4746-5p	VSIG4	-0.469875	1.36604e-06
miR-1180-3p	VSIG4	-0.435024	9.45957e-06
miR-3677-3p	VSIG4	-0.380793	0.00012952
miR-452-5p	AR	-0.369601	0.000210533
miR-4746-5p	AR	-0.254533	0.0123287
miR-452-3p	SLC16A2	-0.378798	0.00014142
miR-4746-5p	SLC16A2	-0.345739	0.000560164
miR-99a-5p	SOCS7	-0.340296	0.000692922
miR-101-3p	SOCS7	-0.432325	1.0894e-05
miR-139-5p	SOCS7	-0.454056	3.37611e-06
miR-125b-5p	SOCS7	-0.339419	0.000716797
miR-5589-3p	SOCS7	-0.3146	0.00179791
miR-99a-5p	PLXDC1	-0.47743	8.72469e-07
miR-139-5p	PLXDC1	-0.654558	4.72067e-13
miR-139-3p	PLXDC1	-0.643787	1.49414e-12
miR-5589-5p	PLXDC1	-0.351914	0.000438028
miR-5589-3p	PLXDC1	-0.403556	4.56145e-05
miR-125b-5p	CDC6	-0.488429	4.45446e-07
miR-5589-5p	CDC6	-0.393895	7.16972e-05
miR-139-3p	P3H4	-0.565839	1.88408e-09
miR-5589-5p	P3H4	-0.226323	0.0266018
miR-125b-5p	KAT2A	-0.420524	1.99152e-05
miR-1180-3p	G6PC	-0.342417	0.000638083
miR-3677-3p	G6PC	-0.222532	0.0293168
miR-4746-5p	G6PC	-0.287225	0.00454827
miR-125b-5p	ETV4	-0.238741	0.0191542
miR-101-3p	GJC1	-0.577713	7.15775e-10
miR-139-5p	GJC1	-0.675936	4.15223e-14
miR-139-3p	GJC1	-0.611544	3.63061e-11
miR-125b-5p	GJC1	-0.518204	6.38616e-08
miR-5589-3p	GJC1	-0.472711	1.15588e-06
miR-5589-5p	GJC1	-0.399579	5.50396e-05
miR-139-3p	PLCD3	-0.365016	0.000255604
miR-99a-5p	MAPT	-0.437407	8.34308e-06
miR-5589-5p	MAPT	-0.420451	1.99874e-05
miR-5589-3p	MAPT	-0.430499	1.19776e-05
miR-125b-5p	MAPT	-0.476139	9.42618e-07
miR-452-5p	NGFR	-0.290559	0.00408112
miR-3677-3p	NGFR	-0.368497	0.000220662
miR-4661-5p	NGFR	-0.290925	0.0040325
miR-4746-5p	NGFR	-0.484763	5.58785e-07
miR-139-5p	CUEDC1	-0.404817	4.29551e-05
miR-125b-5p	CUEDC1	-0.266374	0.00870808
miR-5589-3p	RNF43	-0.242243	0.01741
miR-139-5p	PRR11	-0.619438	1.71922e-11
miR-139-3p	PRR11	-0.598047	1.24355e-10
miR-5589-5p	PRR11	-0.379169	0.000139136
miR-5589-3p	PRR11	-0.386089	0.000102288
miR-452-5p	YPEL2	-0.204286	0.0458819
miR-1180-3p	YPEL2	-0.289935	0.00416514
miR-3677-3p	YPEL2	-0.399622	5.49309e-05
miR-4661-5p	YPEL2	-0.274078	0.00688877
miR-4746-5p	YPEL2	-0.285583	0.00479531
miR-99a-5p	BRIP1	-0.255339	0.012046
miR-139-3p	BRIP1	-0.296188	0.00338884
miR-5589-5p	BRIP1	-0.419773	2.06784e-05
miR-139-5p	LRRC37A3	-0.532501	2.3477e-08
miR-5589-3p	TMEM198	-0.363053	0.000277498
miR-4661-5p	SLC19A3	-0.278663	0.00597338
miR-139-5p	ARMC9	-0.392268	7.72658e-05
miR-139-3p	ARMC9	-0.437453	8.3228e-06
miR-5589-3p	ARMC9	-0.212601	0.0375621
miR-452-5p	EFHD1	-0.334875	0.000853144
miR-3677-3p	EFHD1	-0.344155	0.000596166
miR-4746-5p	EFHD1	-0.232204	0.0228141
miR-4746-5p	SPP2	-0.407645	3.75078e-05
miR-139-5p	HES6	-0.371088	0.000197576
miR-5589-5p	HES6	-0.325976	0.00119083
miR-5589-3p	HES6	-0.305973	0.00243179
miR-99a-5p	HES6	-0.344115	0.000597091
miR-139-5p	DTYMK	-0.549995	6.46723e-09
miR-4746-5p	BHLHE40	-0.345088	0.000574714
miR-99a-5p	SRGAP3	-0.386301	0.000101318
miR-139-5p	SRGAP3	-0.35917	0.000325978
miR-139-3p	SRGAP3	-0.421243	1.92089e-05
miR-125b-5p	SRGAP3	-0.387195	9.73191e-05
miR-5589-3p	SRGAP3	-0.228209	0.025333
miR-139-3p	FANCD2	-0.570171	1.32948e-09
miR-125b-5p	FANCD2	-0.375583	0.000162743
miR-5589-5p	FANCD2	-0.387824	9.45923e-05
miR-139-5p	FANCD2	-0.584889	3.91301e-10
miR-5589-3p	FANCD2	-0.412245	3.00062e-05
miR-139-3p	HDAC11	-0.692702	5.32907e-15
miR-125b-5p	HDAC11	-0.512249	9.55947e-08
miR-5589-5p	HDAC11	-0.416069	2.48628e-05
miR-139-5p	HDAC11	-0.638592	2.56262e-12
miR-5589-3p	HDAC11	-0.37299	0.000182068
miR-452-5p	SATB1	-0.288361	0.00438393
miR-4746-5p	SATB1	-0.446081	5.23827e-06
miR-452-3p	RBMS3	-0.2035	0.0467427
miR-1180-3p	RBMS3	-0.422165	1.8337e-05
miR-4661-5p	RBMS3	-0.31716	0.00164102
miR-4746-5p	RBMS3	-0.530702	2.66968e-08
miR-139-5p	GPD1L	-0.273738	0.00696116
miR-452-5p	CMTM6	-0.394072	7.11143e-05
miR-1180-3p	CMTM6	-0.505155	1.5305e-07
miR-4661-5p	CMTM6	-0.37009	0.000206193
miR-4746-5p	CMTM6	-0.562553	2.44626e-09
miR-3677-3p	S100A8	-0.485725	5.26656e-07
miR-5589-5p	S100A1	-0.257077	0.0114555
miR-139-5p	ILF2	-0.620103	1.61282e-11
miR-125b-5p	CREB3L4	-0.298304	0.00315714
miR-139-5p	UBAP2L	-0.664148	1.62537e-13
miR-5589-3p	UBAP2L	-0.350558	0.000462524
miR-101-3p	KCNN3	-0.447979	4.72312e-06
miR-139-5p	KCNN3	-0.547097	8.0482e-09
miR-139-3p	KCNN3	-0.516956	6.95396e-08
miR-125b-5p	KCNN3	-0.358858	0.000330194
miR-5589-5p	KCNN3	-0.23763	0.0197382
miR-5589-3p	KCNN3	-0.31557	0.00173692
miR-5589-3p	PYGO2	-0.409369	3.45122e-05
miR-125b-5p	SHC1	-0.462032	2.15149e-06
miR-5589-3p	SHC1	-0.34889	0.000494407
miR-5589-5p	SHC1	-0.324421	0.00126097
miR-139-5p	CKS1B	-0.521775	4.99528e-08
miR-5589-5p	CKS1B	-0.43902	7.65854e-06
miR-125b-5p	FLAD1	-0.488551	4.42076e-07
miR-5589-3p	FLAD1	-0.493631	3.21475e-07
miR-139-3p	ADAM15	-0.579504	6.16493e-10
miR-139-5p	EFNA4	-0.585133	3.83243e-10
miR-139-3p	EFNA4	-0.581701	5.1263e-10
miR-125b-5p	EFNA4	-0.524742	4.06427e-08
miR-139-5p	SLC50A1	-0.431281	1.1502e-05
miR-5589-3p	SLC50A1	-0.329266	0.00105393
miR-99a-5p	GBA	-0.554007	4.76122e-09
miR-125b-5p	GBA	-0.538006	1.57724e-08
miR-139-3p	GBA	-0.673852	5.32907e-14
miR-5589-5p	GBA	-0.497309	2.54423e-07
miR-5589-3p	MSTO1	-0.46274	2.06605e-06
miR-99a-5p	SSR2	-0.473733	1.08793e-06
miR-125b-5p	SSR2	-0.460567	2.33911e-06
miR-5589-5p	SSR2	-0.31753	0.00161939
miR-101-3p	UBQLN4	-0.528861	3.04236e-08
miR-139-5p	UBQLN4	-0.530156	2.77527e-08
miR-139-3p	UBQLN4	-0.520858	5.32209e-08
miR-125b-5p	UBQLN4	-0.451582	3.87362e-06
miR-5589-3p	UBQLN4	-0.33103	0.000986553
miR-99a-5p	MEX3A	-0.391829	7.88377e-05
miR-139-5p	MEX3A	-0.470998	1.2788e-06
miR-139-3p	MEX3A	-0.503608	1.69346e-07
miR-125b-5p	MEX3A	-0.440776	6.97383e-06
miR-5589-5p	MEX3A	-0.287473	0.00451191
miR-5589-3p	MEX3A	-0.35049	0.000463783
miR-99a-5p	SMG5	-0.492073	3.54657e-07
miR-139-3p	SMG5	-0.629069	6.71085e-12
miR-5589-5p	TMEM79	-0.325201	0.00122532
miR-125b-5p	GLMP	-0.412887	2.90792e-05
miR-139-5p	IQGAP3	-0.663673	1.7164e-13
miR-5589-3p	NAXE	-0.395518	6.65179e-05
miR-99a-5p	GPATCH4	-0.489435	4.18404e-07
miR-139-5p	GPATCH4	-0.551058	5.96558e-09
miR-5589-3p	GPATCH4	-0.331362	0.000974352
miR-99a-5p	ARHGEF11	-0.403026	4.67761e-05
miR-125b-5p	ARHGEF11	-0.393665	7.24607e-05
miR-4661-5p	CD1D	-0.407759	3.7303e-05
miR-4746-5p	CRP	-0.23978	0.0186217
miR-139-5p	PEA15	-0.694332	4.44089e-15
miR-139-3p	PEA15	-0.714463	4.44089e-16
miR-125b-5p	PEA15	-0.545498	9.07224e-09
miR-5589-5p	PEA15	-0.339529	0.000713778
miR-5589-3p	PEA15	-0.348463	0.000502866
miR-1180-3p	CD244	-0.451329	3.9281e-06
miR-3677-3p	CD244	-0.382591	0.000119602
miR-4661-5p	CD244	-0.331633	0.000964454
miR-4746-5p	CD244	-0.466402	1.67271e-06
miR-139-5p	TOMM40L	-0.671758	6.79456e-14
miR-139-3p	TOMM40L	-0.671555	6.95e-14
miR-125b-5p	TOMM40L	-0.573155	1.04254e-09
miR-5589-5p	TOMM40L	-0.519744	5.74615e-08
miR-5589-3p	TOMM40L	-0.476354	9.30616e-07
miR-139-3p	MPZ	-0.204965	0.0451504
miR-5589-5p	MPZ	-0.229931	0.0242195
miR-5589-3p	MPZ	-0.258306	0.0110537
miR-452-5p	FCGR3A	-0.250163	0.0139637
miR-4746-5p	FCGR3A	-0.417194	2.35152e-05
miR-3677-3p	FCGR3A	-0.394338	7.02473e-05
miR-1180-3p	FCGR2B	-0.561042	2.75578e-09
miR-4746-5p	FCGR2B	-0.514491	8.21987e-08
miR-452-5p	RGS4	-0.214908	0.0354905
miR-1180-3p	RGS4	-0.330129	0.00102048
miR-4661-5p	RGS4	-0.234571	0.0214254
miR-4746-5p	RGS4	-0.464552	1.86159e-06
miR-3677-3p	RGS4	-0.308745	0.00220908
miR-139-5p	RGS5	-0.580597	5.62491e-10
miR-139-3p	RGS5	-0.501731	1.91347e-07
miR-5589-5p	RGS5	-0.36656	0.000239521
miR-139-5p	UCK2	-0.608957	4.61751e-11
miR-5589-5p	UCK2	-0.483532	6.02615e-07
miR-5589-3p	UCK2	-0.495384	2.87651e-07
miR-101-3p	ILDR2	-0.399295	5.57799e-05
miR-125b-5p	ILDR2	-0.263361	0.00952698
miR-5589-3p	ILDR2	-0.312545	0.0019336
miR-139-5p	MPZL1	-0.544235	9.9684e-09
miR-452-5p	DPT	-0.350027	0.000472462
miR-3677-3p	DPT	-0.39819	5.8739e-05
miR-4661-5p	DPT	-0.266047	0.00879373
miR-4746-5p	DPT	-0.509153	1.17544e-07
miR-139-5p	PIGC	-0.603052	7.9303e-11
miR-125b-5p	SUCO	-0.441671	6.64729e-06
miR-5589-5p	CENPL	-0.455317	3.1463e-06
miR-139-3p	CENPL	-0.610024	4.18243e-11
miR-99a-5p	WDR76	-0.361029	0.000301864
miR-139-3p	WDR76	-0.533695	2.15497e-08
miR-125b-5p	WDR76	-0.342539	0.000635052
miR-5589-3p	WDR76	-0.40574	4.11011e-05
miR-5589-5p	WDR76	-0.387532	9.58472e-05
miR-139-5p	CCNB2	-0.645239	1.28275e-12
miR-139-3p	ANXA2	-0.433112	1.04561e-05
miR-5589-3p	ANXA2	-0.252357	0.0131205
miR-139-5p	CA12	-0.388266	9.27185e-05
miR-125b-5p	CA12	-0.32656	0.0011654
miR-5589-3p	CA12	-0.267267	0.00847749
miR-139-3p	DAPK2	-0.528812	3.05299e-08
miR-125b-5p	DAPK2	-0.398671	5.74346e-05
miR-5589-5p	DAPK2	-0.379772	0.000135488
miR-5589-3p	DAPK2	-0.421843	1.86366e-05
miR-139-5p	SNX22	-0.40647	3.96872e-05
miR-139-3p	SNX22	-0.375339	0.000164478
miR-125b-5p	SNX22	-0.240613	0.0182041
miR-139-3p	PCLAF	-0.614582	2.72959e-11
miR-125b-5p	PCLAF	-0.464447	1.87295e-06
miR-5589-5p	PCLAF	-0.393542	7.28717e-05
miR-5589-3p	SLC51B	-0.299284	0.0030548
miR-139-3p	RASL12	-0.645673	1.22524e-12
miR-125b-5p	RASL12	-0.552659	5.2798e-09
miR-5589-3p	RASL12	-0.501784	1.90693e-07
miR-452-5p	CILP	-0.275217	0.00665039
miR-452-3p	CILP	-0.227876	0.0255532
miR-1180-3p	MAP2K1	-0.440084	7.23643e-06
miR-3677-3p	MAP2K1	-0.435263	9.34158e-06
miR-139-3p	ITGA11	-0.225448	0.027209
miR-125b-5p	ITGA11	-0.21229	0.0378486
miR-139-5p	PAQR5	-0.268937	0.00806076
miR-139-3p	PAQR5	-0.24159	0.0177247
miR-125b-5p	PKM	-0.328622	0.00107954
miR-139-3p	PKM	-0.499946	2.14776e-07
miR-99a-5p	SEMA7A	-0.307286	0.00232385
miR-139-3p	SEMA7A	-0.335263	0.000840648
miR-125b-5p	SEMA7A	-0.321135	0.00142176
miR-5589-5p	SEMA7A	-0.225658	0.0270618
miR-3677-3p	CYP1A2	-0.361624	0.000294512
miR-4746-5p	CYP1A2	-0.401194	5.10131e-05
miR-139-5p	SCAMP5	-0.383302	0.000115878
miR-139-3p	SCAMP5	-0.386245	0.000101572
miR-125b-5p	SCAMP5	-0.350855	0.000457064
miR-5589-5p	SCAMP5	-0.271187	0.0075278
miR-5589-3p	SCAMP5	-0.263733	0.00942251
miR-125b-5p	CSPG4	-0.520483	5.46139e-08
miR-5589-3p	CSPG4	-0.465582	1.75411e-06
miR-139-3p	LINGO1	-0.475122	1.00166e-06
miR-125b-5p	LINGO1	-0.417973	2.26217e-05
miR-139-5p	TMED3	-0.246996	0.0152632
miR-4661-5p	STARD5	-0.337982	0.000757616
miR-4746-5p	STARD5	-0.472384	1.17842e-06
miR-139-5p	ZSCAN2	-0.468218	1.50508e-06
miR-139-3p	ZSCAN2	-0.47698	8.96313e-07
miR-5589-5p	ZSCAN2	-0.407061	3.85768e-05
miR-5589-3p	ZSCAN2	-0.351277	0.000449378
miR-125b-5p	ZSCAN2	-0.447545	4.83657e-06
miR-99a-5p	ALPK3	-0.291625	0.00394109
miR-139-5p	ALPK3	-0.394126	7.09365e-05
miR-139-3p	ALPK3	-0.405901	4.0786e-05
miR-125b-5p	ALPK3	-0.35879	0.000331117
miR-5589-3p	ALPK3	-0.216046	0.0345049
miR-4661-5p	SLC28A1	-0.211381	0.0386971
miR-99a-5p	MFGE8	-0.349275	0.00048686
miR-139-3p	MFGE8	-0.476438	9.25934e-07
miR-5589-3p	MFGE8	-0.236871	0.0201457
miR-125b-5p	MFGE8	-0.410784	3.22216e-05
miR-452-5p	PLIN1	-0.380644	0.000130376
miR-1180-3p	PLIN1	-0.301859	0.0027997
miR-125b-5p	PRC1	-0.496663	2.6514e-07
miR-5589-3p	PRC1	-0.443699	5.96008e-06
miR-101-3p	PRC1	-0.550068	6.43165e-09
miR-452-5p	CYP2B6	-0.428554	1.32426e-05
miR-4661-5p	CYP2B6	-0.302143	0.0027728
miR-452-5p	AXL	-0.201356	0.0491558
miR-4661-5p	AXL	-0.212317	0.0378235
miR-101-3p	SMG9	-0.535065	1.95239e-08
miR-139-5p	SMG9	-0.64509	1.30296e-12
miR-139-3p	SMG9	-0.659441	2.75779e-13
miR-5589-5p	SMG9	-0.379969	0.000134319
miR-5589-3p	SMG9	-0.427514	1.39692e-05
miR-452-5p	FOSB	-0.364962	0.000256187
miR-1180-3p	FOSB	-0.502767	1.78888e-07
miR-3677-3p	FOSB	-0.52296	4.60133e-08
miR-4661-5p	FOSB	-0.399525	5.51798e-05
miR-4746-5p	FOSB	-0.547258	7.95144e-09
miR-125b-5p	RTN2	-0.261666	0.010017
miR-5589-5p	RTN2	-0.305639	0.00245999
miR-139-5p	DHX34	-0.586381	3.44485e-10
miR-5589-3p	DHX34	-0.4259	1.5172e-05
miR-139-3p	EHD2	-0.410648	3.24349e-05
miR-125b-5p	EHD2	-0.388456	9.19246e-05
miR-1180-3p	SULT2A1	-0.322952	0.00133072
miR-4661-5p	SULT2A1	-0.283763	0.00508323
miR-139-5p	PLA2G4C	-0.508085	1.26176e-07
miR-139-3p	PLA2G4C	-0.507488	1.31257e-07
miR-99a-5p	FUT1	-0.298007	0.00318882
miR-101-3p	FUT1	-0.274688	0.00676015
miR-99a-5p	TEAD2	-0.429032	1.29208e-05
miR-125b-5p	TEAD2	-0.443395	6.05853e-06
miR-5589-5p	TEAD2	-0.225624	0.0270855
miR-139-3p	TEAD2	-0.430787	1.18003e-05
miR-9-5p	ATF5	-0.217133	0.0335853
miR-452-5p	ATF5	-0.250339	0.0138942
miR-3677-3p	ATF5	-0.270558	0.00767336
miR-9-5p	SIGLEC7	-0.273984	0.00690877
miR-3677-3p	SIGLEC7	-0.455475	3.11862e-06
miR-1180-3p	SIGLEC10	-0.328839	0.00107084
miR-3677-3p	SIGLEC10	-0.305529	0.00246932
miR-139-3p	ZNF83	-0.274688	0.00676015
miR-139-5p	ZNF28	-0.304199	0.00258472
miR-139-5p	ZNF468	-0.26484	0.00911695
miR-5589-3p	ZNF468	-0.26728	0.00847403
miR-4661-5p	LILRA2	-0.294907	0.00353638
miR-1180-3p	LILRB1	-0.336286	0.000808475
miR-139-5p	SEMA4F	-0.451913	3.8033e-06
miR-139-3p	SEMA4F	-0.474607	1.0329e-06
miR-5589-3p	SEMA4F	-0.283709	0.00509192
miR-4746-5p	EVA1A	-0.357636	0.000347196
miR-452-5p	EVA1A	-0.287127	0.00456268
miR-139-5p	TMSB10	-0.26438	0.0092429
miR-125b-5p	TMSB10	-0.239285	0.0188741
miR-452-5p	ATOH8	-0.316047	0.00170762
miR-3677-3p	ATOH8	-0.215668	0.03483
miR-4661-5p	ATOH8	-0.295659	0.00344909
miR-4746-5p	ATOH8	-0.310442	0.00208195
miR-452-5p	PLGLB1	-0.325233	0.0012239
miR-1180-3p	PLGLB1	-0.392447	7.66341e-05
miR-3677-3p	PLGLB1	-0.344693	0.000583704
miR-4661-5p	PLGLB1	-0.24328	0.0169207
miR-452-5p	PLGLB2	-0.301533	0.00283095
miR-1180-3p	PLGLB2	-0.521812	4.98245e-08
miR-3677-3p	PLGLB2	-0.473774	1.08531e-06
miR-4661-5p	PLGLB2	-0.358722	0.000332042
miR-452-3p	ADRA2B	-0.252184	0.0131854
miR-1180-3p	ADRA2B	-0.442987	6.19339e-06
miR-3677-3p	ADRA2B	-0.447072	4.96319e-06
miR-139-5p	NCAPH	-0.667729	1.08358e-13
miR-125b-5p	NCAPH	-0.470917	1.28494e-06
miR-5589-5p	NCAPH	-0.380946	0.00012865
miR-5589-3p	NCAPH	-0.438985	7.67297e-06
miR-9-5p	IL18R1	-0.355963	0.000371769
miR-452-5p	IL18R1	-0.272246	0.00728772
miR-3677-3p	IL18R1	-0.491463	3.68528e-07
miR-4661-5p	IL18R1	-0.388633	9.1193e-05
miR-4746-5p	IL18R1	-0.585607	3.68044e-10
miR-452-5p	ST6GAL2	-0.296214	0.00338597
miR-4661-5p	ST6GAL2	-0.316941	0.00165391
miR-4746-5p	ST6GAL2	-0.504814	1.56506e-07
miR-9-5p	ST6GAL2	-0.212063	0.0380584
miR-139-5p	FBLN7	-0.230087	0.0241209
miR-5589-3p	FBLN7	-0.30566	0.00245818
miR-4661-5p	IL1B	-0.372219	0.000188213
miR-452-5p	IL1RN	-0.275855	0.00652023
miR-1180-3p	IL1RN	-0.4863	5.083e-07
miR-3677-3p	IL1RN	-0.486918	4.89218e-07
miR-4661-5p	IL1RN	-0.380874	0.000129062
miR-4746-5p	IL1RN	-0.474202	1.05805e-06
miR-101-3p	PAX8	-0.354666	0.000391909
miR-139-5p	PAX8	-0.335879	0.000821136
miR-139-3p	PAX8	-0.389514	8.76157e-05
miR-5589-3p	PAX8	-0.211373	0.0387047
miR-125b-5p	PAX8	-0.215396	0.0350653
miR-452-5p	STEAP3	-0.344167	0.000595877
miR-1180-3p	STEAP3	-0.457583	2.77013e-06
miR-4661-5p	STEAP3	-0.272857	0.00715253
miR-1180-3p	NCKAP5	-0.310202	0.00209952
miR-4661-5p	NCKAP5	-0.209327	0.0406737
miR-4746-5p	NCKAP5	-0.262706	0.0097137
miR-139-5p	MGAT5	-0.399159	5.61358e-05
miR-139-3p	MGAT5	-0.455209	3.16544e-06
miR-139-3p	MCM6	-0.59305	1.93357e-10
miR-5589-5p	MCM6	-0.420524	1.99147e-05
miR-4746-5p	LIPG	-0.315414	0.00174664
miR-3677-3p	LIPG	-0.293259	0.00373467
miR-452-5p	MRO	-0.418028	2.25607e-05
miR-1180-3p	MRO	-0.402577	4.77828e-05
miR-3677-3p	MRO	-0.388898	9.01004e-05
miR-4661-5p	MRO	-0.281145	0.00552421
miR-4746-5p	MRO	-0.386021	0.000102601
miR-99a-5p	ZNF532	-0.230155	0.0240776
miR-452-5p	CCBE1	-0.361517	0.000295825
miR-4661-5p	CCBE1	-0.321148	0.00142112
miR-452-5p	RNF152	-0.327699	0.00111721
miR-4746-5p	RNF152	-0.538922	1.47512e-08
miR-1180-3p	SERPINB8	-0.45803	2.70102e-06
miR-4746-5p	SERPINB8	-0.521002	5.2692e-08
miR-3677-3p	SERPINB8	-0.426595	1.46424e-05
miR-1180-3p	CDH19	-0.397261	6.1342e-05
miR-3677-3p	CDH19	-0.461067	2.27337e-06
miR-4661-5p	CDH19	-0.30792	0.00227336
miR-101-3p	CCDC102B	-0.365681	0.00024856
miR-139-3p	CCDC102B	-0.532027	2.42884e-08
miR-125b-5p	CCDC102B	-0.40955	3.42116e-05
miR-5589-5p	CCDC102B	-0.243389	0.0168701
miR-5589-3p	CCDC102B	-0.331477	0.000970137
miR-9-5p	CD226	-0.236728	0.0202235
miR-3677-3p	CD226	-0.379566	0.000136726
miR-4661-5p	CD226	-0.257149	0.0114319
miR-4746-5p	CD226	-0.535015	1.95941e-08
miR-99a-5p	ARID3A	-0.34663	0.000540788
miR-125b-5p	ARID3A	-0.298386	0.00314852
miR-139-3p	APC2	-0.243882	0.016642
miR-99a-5p	LMNB2	-0.341394	0.000664007
miR-139-5p	LMNB2	-0.547843	7.60909e-09
miR-125b-5p	LMNB2	-0.353215	0.00041564
miR-5589-5p	LMNB2	-0.250932	0.0136629
miR-4661-5p	GADD45B	-0.30019	0.00296276
miR-4661-5p	TBXA2R	-0.370686	0.000201
miR-4661-5p	CREB3L3	-0.28535	0.0048314
miR-4746-5p	CREB3L3	-0.323716	0.00129404
miR-1180-3p	CREB3L3	-0.30784	0.00227962
miR-3677-3p	CREB3L3	-0.358954	0.000328889
miR-1180-3p	LRG1	-0.371283	0.000195929
miR-3677-3p	LRG1	-0.430468	1.19967e-05
miR-4661-5p	LRG1	-0.350977	0.000454832
miR-1180-3p	PEX11G	-0.439148	7.60654e-06
miR-3677-3p	PEX11G	-0.426107	1.50124e-05
miR-4661-5p	PEX11G	-0.294805	0.00354846
miR-9-5p	CLEC4G	-0.27224	0.00728903
miR-4746-5p	CLEC4G	-0.565266	1.97223e-09
miR-4746-5p	CLEC4M	-0.545569	9.02475e-09
miR-1180-3p	PRAM1	-0.457474	2.78714e-06
miR-4661-5p	PRAM1	-0.350339	0.000466601
miR-99a-5p	COL5A3	-0.390133	8.51846e-05
miR-5589-3p	COL5A3	-0.278066	0.00608608
miR-452-3p	LDLR	-0.201031	0.0495312
miR-3677-3p	LDLR	-0.492032	3.55566e-07
miR-5589-5p	SPC24	-0.466808	1.63377e-06
miR-139-3p	SPC24	-0.6887	8.88178e-15
miR-101-3p	PLPPR2	-0.59962	1.08046e-10
miR-139-3p	PLPPR2	-0.579992	5.91799e-10
miR-5589-5p	PLPPR2	-0.507467	1.31441e-07
miR-5589-3p	PLPPR2	-0.468024	1.52219e-06
miR-139-5p	PLPPR2	-0.604314	7.07154e-11
miR-125b-5p	KMT5C	-0.456213	2.99219e-06
miR-5589-5p	KMT5C	-0.311791	0.00198565
miR-139-5p	UBE2S	-0.684835	1.42109e-14
miR-125b-5p	UBE2S	-0.446378	5.15433e-06
miR-139-5p	NAT14	-0.337683	0.00076635
miR-125b-5p	NAT14	-0.242594	0.0172434
miR-5589-3p	ZNF581	-0.303523	0.00264526
miR-99a-5p	ZNF580	-0.353596	0.000409286
miR-125b-5p	ZNF580	-0.366237	0.000242805
miR-5589-3p	ZNF580	-0.278703	0.00596574
miR-139-5p	ZNF71	-0.505073	1.53869e-07
miR-125b-5p	ZNF71	-0.423657	1.70048e-05
miR-4661-5p	A1BG	-0.361557	0.000295326
miR-4746-5p	A1BG	-0.439991	7.27266e-06
miR-1180-3p	SLC27A5	-0.439026	7.65611e-06
miR-139-5p	SOX12	-0.373589	0.000177425
miR-139-3p	SOX12	-0.359468	0.000321993
miR-5589-5p	SOX12	-0.334332	0.000870949
miR-5589-3p	SOX12	-0.268196	0.00824328
miR-125b-5p	SRXN1	-0.381023	0.000128213
miR-5589-5p	SRXN1	-0.290458	0.00409464
miR-1180-3p	SIGLEC1	-0.412086	3.02399e-05
miR-99a-5p	RNF24	-0.31558	0.0017363
miR-101-3p	RNF24	-0.388877	9.0189e-05
miR-139-5p	RNF24	-0.410933	3.19885e-05
miR-139-3p	RNF24	-0.442797	6.25705e-06
miR-125b-5p	RNF24	-0.350285	0.000467615
miR-5589-5p	RNF24	-0.277244	0.00624434
miR-5589-3p	RNF24	-0.25153	0.0134331
miR-139-3p	MCM8	-0.428283	1.34287e-05
miR-5589-5p	MCM8	-0.332914	0.000918991
miR-5589-3p	MCM8	-0.368588	0.000219808
miR-139-5p	PLCB1	-0.27283	0.00715849
miR-1180-3p	THBD	-0.450027	4.2208e-06
miR-4661-5p	THBD	-0.322843	0.001336
miR-99a-5p	PYGB	-0.558968	3.24204e-09
miR-139-5p	PYGB	-0.675787	4.21885e-14
miR-101-3p	GINS1	-0.470374	1.32658e-06
miR-139-3p	GINS1	-0.55312	5.09665e-09
miR-5589-5p	GINS1	-0.387899	9.42737e-05
miR-5589-3p	GINS1	-0.415664	2.53663e-05
miR-4746-5p	ID1	-0.446319	5.17104e-06
miR-99a-5p	SNTA1	-0.24861	0.0145882
miR-5589-5p	SNTA1	-0.289712	0.00419559
miR-139-5p	CBFA2T2	-0.515235	7.81635e-08
miR-139-3p	CBFA2T2	-0.525334	3.89953e-08
miR-125b-5p	CBFA2T2	-0.348156	0.000509043
miR-5589-5p	CBFA2T2	-0.333539	0.000897515
miR-5589-3p	CBFA2T2	-0.310009	0.00211373
miR-101-3p	NECAB3	-0.579883	5.97203e-10
miR-139-3p	NECAB3	-0.648264	9.30811e-13
miR-125b-5p	NECAB3	-0.485635	5.29581e-07
miR-5589-3p	NECAB3	-0.401317	5.07167e-05
miR-5589-5p	NECAB3	-0.465166	1.79674e-06
miR-125b-5p	ZNF341	-0.468843	1.4511e-06
miR-5589-5p	PIGU	-0.441981	6.53754e-06
miR-5589-3p	PIGU	-0.439222	7.57666e-06
miR-139-5p	DSN1	-0.639135	2.42339e-12
miR-5589-5p	DSN1	-0.457291	2.81605e-06
miR-5589-3p	DSN1	-0.427324	1.41059e-05
miR-139-5p	SOGA1	-0.569221	1.43569e-09
miR-125b-5p	SOGA1	-0.44201	6.5274e-06
miR-139-3p	RBL1	-0.447002	4.982e-06
miR-5589-5p	RBL1	-0.293544	0.00369971
miR-5589-3p	RBL1	-0.317124	0.00164313
miR-139-5p	SRC	-0.307678	0.00229254
miR-125b-5p	SRC	-0.257759	0.011231
miR-99a-5p	SRC	-0.224119	0.0281529
miR-139-3p	SRC	-0.343163	0.000619764
miR-452-5p	MAT1A	-0.523508	4.42948e-08
miR-4661-5p	MAT1A	-0.309685	0.00213778
miR-5589-5p	SNCG	-0.31443	0.00180884
miR-9-5p	PANK1	-0.206688	0.043335
miR-1180-3p	PANK1	-0.426886	1.44266e-05
miR-3677-3p	PANK1	-0.393667	7.24562e-05
miR-4746-5p	PANK1	-0.372266	0.000187837
miR-4661-5p	PANK1	-0.268665	0.00812722
miR-9-5p	CPEB3	-0.24623	0.015593
miR-452-5p	CPEB3	-0.358546	0.000334459
miR-101-3p	KIF11	-0.507935	1.27429e-07
miR-139-3p	KIF11	-0.573318	1.02874e-09
miR-125b-5p	KIF11	-0.424742	1.60935e-05
miR-5589-5p	KIF11	-0.366192	0.000243263
miR-5589-3p	KIF11	-0.3743	0.00017206
miR-1180-3p	HOGA1	-0.459509	2.48411e-06
miR-4661-5p	HOGA1	-0.300421	0.00293975
miR-4746-5p	SFRP5	-0.475708	9.67253e-07
miR-452-5p	ERLIN1	-0.307203	0.00233058
miR-1180-3p	ERLIN1	-0.448359	4.62592e-06
miR-4746-5p	ERLIN1	-0.462997	2.03575e-06
miR-3677-3p	ERLIN1	-0.430828	1.17754e-05
miR-4661-5p	ERLIN1	-0.334346	0.000870467
miR-4661-5p	DUSP5	-0.277333	0.00622699
miR-4746-5p	DUSP5	-0.464517	1.86541e-06
miR-452-5p	HABP2	-0.260011	0.0105165
miR-4746-5p	HABP2	-0.350785	0.000458339
miR-139-5p	HSPA12A	-0.210669	0.0393723
miR-125b-5p	HSPA12A	-0.214481	0.0358666
miR-4661-5p	ACADSB	-0.272789	0.00716744
miR-4746-5p	ACADSB	-0.456181	2.99757e-06
miR-139-5p	FAM53B	-0.348332	0.000505511
miR-125b-5p	FAM53B	-0.253188	0.0128131
miR-5589-5p	FAM53B	-0.295586	0.00345753
miR-5589-3p	FAM53B	-0.229477	0.0245087
miR-101-3p	MKI67	-0.545456	9.10112e-09
miR-139-5p	MKI67	-0.661096	2.29372e-13
miR-139-3p	MKI67	-0.597273	1.33212e-10
miR-125b-5p	MKI67	-0.492865	3.374e-07
miR-99a-5p	MKI67	-0.496882	2.61463e-07
miR-452-5p	ECHS1	-0.30544	0.00247691
miR-452-5p	RNF180	-0.289026	0.00429029
miR-4661-5p	RNF180	-0.273779	0.00695244
miR-1180-3p	CD180	-0.34349	0.000611895
miR-3677-3p	CD180	-0.294278	0.00361101
miR-4661-5p	CD180	-0.253453	0.0127162
miR-139-5p	CCNB1	-0.697249	3.10862e-15
miR-139-3p	CENPH	-0.606685	5.69327e-11
miR-139-5p	MAP1B	-0.536747	1.72848e-08
miR-452-3p	DMGDH	-0.358329	0.000337456
miR-4746-5p	BHMT	-0.339716	0.000708637
miR-99a-5p	RASGRF2	-0.449066	4.45e-06
miR-101-3p	RASGRF2	-0.542838	1.10579e-08
miR-139-5p	RASGRF2	-0.657691	3.34843e-13
miR-5589-3p	RASGRF2	-0.45481	3.23688e-06
miR-1180-3p	SLCO4C1	-0.345442	0.000566749
miR-452-5p	TSLP	-0.376519	0.000156246
miR-1180-3p	TSLP	-0.429056	1.29046e-05
miR-3677-3p	TSLP	-0.383364	0.000115556
miR-4661-5p	TSLP	-0.3199	0.00148687
miR-4746-5p	TSLP	-0.467196	1.59737e-06
miR-9-5p	CAMK4	-0.280773	0.00558956
miR-452-5p	CAMK4	-0.287792	0.00446564
miR-452-3p	CAMK4	-0.226424	0.0265324
miR-1180-3p	CAMK4	-0.52713	3.43782e-08
miR-3677-3p	CAMK4	-0.444331	5.75985e-06
miR-4661-5p	CAMK4	-0.361245	0.000299175
miR-4661-5p	MCC	-0.24513	0.016077
miR-4746-5p	MCC	-0.553145	5.08669e-09
miR-1180-3p	MCC	-0.597667	1.28632e-10
miR-4746-5p	KCNN2	-0.472961	1.1389e-06
miR-125b-5p	P4HA2	-0.537719	1.61055e-08
miR-5589-5p	P4HA2	-0.381049	0.000128065
miR-9-5p	CXCL14	-0.22587	0.0269148
miR-452-3p	CXCL14	-0.241814	0.017616
miR-139-5p	CACNA1C	-0.32051	0.00145437
miR-139-3p	NRIP2	-0.47557	9.75263e-07
miR-5589-5p	NRIP2	-0.236775	0.0201976
miR-5589-3p	NRIP2	-0.291809	0.00391737
miR-139-5p	FOXM1	-0.678852	2.93099e-14
miR-5589-5p	FOXM1	-0.408798	3.54792e-05
miR-139-3p	RHNO1	-0.588646	2.83541e-10
miR-125b-5p	RHNO1	-0.390247	8.47435e-05
miR-5589-5p	RHNO1	-0.287643	0.00448723
miR-5589-3p	RHNO1	-0.284388	0.00498273
miR-139-5p	CCND2	-0.311449	0.00200969
miR-139-3p	VAMP1	-0.315431	0.00174556
miR-5589-5p	VAMP1	-0.372461	0.000186263
miR-139-5p	VAMP1	-0.328786	0.00107297
miR-5589-3p	VAMP1	-0.456663	2.91735e-06
miR-139-5p	NCAPD2	-0.452238	3.73528e-06
miR-139-3p	NCAPD2	-0.407949	3.69631e-05
miR-452-3p	CD4	-0.325515	0.00121122
miR-1180-3p	CD4	-0.492621	3.42634e-07
miR-4661-5p	CD4	-0.292444	0.00383633
miR-4746-5p	CD4	-0.483555	6.01746e-07
miR-139-5p	SPSB2	-0.465925	1.71959e-06
miR-4661-5p	C1R	-0.348833	0.000495514
miR-452-5p	C1RL	-0.422246	1.82619e-05
miR-3677-3p	C1RL	-0.498354	2.37947e-07
miR-9-5p	C1RL	-0.326269	0.00117798
miR-4746-5p	C1RL	-0.543555	1.04853e-08
miR-1180-3p	C1RL	-0.496202	2.73057e-07
miR-4661-5p	C1RL	-0.375271	0.000164963
miR-452-5p	CD69	-0.275095	0.00667558
miR-3677-3p	CD69	-0.328603	0.00108031
miR-3677-3p	CLEC1B	-0.446783	5.04189e-06
miR-4661-5p	CLEC1B	-0.348654	0.000499075
miR-4746-5p	CLEC1B	-0.591948	2.12904e-10
miR-452-5p	GRIN2B	-0.450318	4.15367e-06
miR-1180-3p	GRIN2B	-0.466501	1.66312e-06
miR-3677-3p	GRIN2B	-0.457089	2.84837e-06
miR-4661-5p	GRIN2B	-0.307628	0.00229653
miR-4746-5p	GRIN2B	-0.39949	5.52712e-05
miR-1180-3p	ABCC9	-0.421814	1.86646e-05
miR-3677-3p	ABCC9	-0.260467	0.0103767
miR-4661-5p	ABCC9	-0.276764	0.00633838
miR-101-3p	BCAT1	-0.268272	0.00822444
miR-139-5p	BCAT1	-0.445144	5.51191e-06
miR-125b-5p	BCAT1	-0.329083	0.00106114
miR-5589-3p	BCAT1	-0.260911	0.0102422
miR-5589-5p	BCAT1	-0.213061	0.0371408
miR-139-3p	BCAT1	-0.468787	1.45584e-06
miR-125b-5p	BICD1	-0.266115	0.00877587
miR-99a-5p	BICD1	-0.240383	0.0183185
miR-101-3p	BICD1	-0.263117	0.00959622
miR-4661-5p	SLC38A2	-0.242214	0.0174242
miR-4746-5p	SLC38A2	-0.496219	2.72764e-07
miR-9-5p	SLC38A4	-0.247471	0.0150619
miR-4661-5p	SLC38A4	-0.248467	0.014647
miR-5589-5p	TMEM106C	-0.420261	2.01787e-05
miR-101-3p	ADCY6	-0.484712	5.60517e-07
miR-139-5p	ADCY6	-0.446839	5.02642e-06
miR-139-3p	ADCY6	-0.45194	3.79759e-06
miR-125b-5p	ADCY6	-0.325488	0.00121243
miR-5589-3p	ADCY6	-0.332596	0.000930082
miR-139-3p	CACNB3	-0.379626	0.000136367
miR-125b-5p	CACNB3	-0.230575	0.0238139
miR-139-5p	SPATS2	-0.650796	7.09655e-13
miR-125b-5p	SPATS2	-0.455895	3.04595e-06
miR-5589-5p	SPATS2	-0.360828	0.000304393
miR-5589-3p	SPATS2	-0.386301	0.00010132
miR-125b-5p	RACGAP1	-0.491007	3.79227e-07
miR-5589-5p	RACGAP1	-0.412501	2.96324e-05
miR-5589-3p	RACGAP1	-0.418682	2.18365e-05
miR-3677-3p	GPD1	-0.34996	0.000473722
miR-4661-5p	GPD1	-0.327225	0.00113706
miR-139-3p	LAMC1	-0.561517	2.65471e-09
miR-4746-5p	PTGS2	-0.497311	2.54391e-07
miR-452-5p	CFHR3	-0.27873	0.00596069
miR-4746-5p	CFHR3	-0.332926	0.000918558
miR-139-5p	KIF21B	-0.239501	0.0187636
miR-139-3p	KIF21B	-0.270714	0.00763719
miR-125b-5p	PHLDA3	-0.276451	0.00640041
miR-139-5p	SHISA4	-0.316074	0.00170597
miR-125b-5p	SHISA4	-0.285052	0.00487789
miR-5589-5p	LMOD1	-0.251943	0.0132763
miR-99a-5p	SNRPE	-0.505234	1.52251e-07
miR-139-3p	SNRPE	-0.620453	1.55933e-11
miR-5589-5p	SNRPE	-0.400043	5.3853e-05
miR-5589-3p	SNRPE	-0.381374	0.000126237
miR-139-3p	PIK3C2B	-0.365247	0.00025314
miR-125b-5p	PIK3C2B	-0.330914	0.000990864
miR-5589-5p	TMEM81	-0.405929	4.07317e-05
miR-139-3p	DSTYK	-0.486517	5.01528e-07
miR-125b-5p	DSTYK	-0.359441	0.000322353
miR-5589-5p	DSTYK	-0.283159	0.00518208
miR-5589-3p	DSTYK	-0.266487	0.0086786
miR-99a-5p	SLC41A1	-0.228582	0.0250881
miR-139-5p	SLC41A1	-0.332244	0.000942535
miR-139-5p	PFKFB2	-0.552387	5.39047e-09
miR-139-3p	PFKFB2	-0.527659	3.31206e-08
miR-5589-5p	PFKFB2	-0.254669	0.0122803
miR-99a-5p	PFKFB2	-0.493945	3.15144e-07
miR-125b-5p	PFKFB2	-0.529734	2.85978e-08
miR-5589-3p	PFKFB2	-0.238811	0.019118
miR-139-3p	CD34	-0.621012	1.47753e-11
miR-5589-5p	CD34	-0.399966	5.40491e-05
miR-139-3p	TRAF5	-0.433668	1.01566e-05
miR-5589-3p	TRAF5	-0.308394	0.00223623
miR-139-5p	TMEM206	-0.56105	2.7539e-09
miR-3677-3p	ATF3	-0.448774	4.5218e-06
miR-4661-5p	ATF3	-0.33733	0.00077679
miR-1180-3p	ATF3	-0.396337	6.40353e-05
miR-101-3p	FLVCR1	-0.606281	5.90838e-11
miR-139-5p	FLVCR1	-0.670998	7.41629e-14
miR-139-3p	FLVCR1	-0.702537	1.55431e-15
miR-125b-5p	FLVCR1	-0.545429	9.11958e-09
miR-5589-5p	FLVCR1	-0.439397	7.50644e-06
miR-139-5p	PTPN14	-0.400421	5.29063e-05
miR-125b-5p	PTPN14	-0.316278	0.00169362
miR-139-3p	CENPF	-0.627767	7.63567e-12
miR-4746-5p	DUSP10	-0.359487	0.000321741
miR-139-3p	CNIH4	-0.522504	4.74932e-08
miR-139-5p	CNIH4	-0.519208	5.96179e-08
miR-5589-5p	CNIH4	-0.430063	1.22507e-05
miR-139-5p	ENAH	-0.646772	1.09091e-12
miR-139-3p	ENAH	-0.637046	3.00293e-12
miR-125b-5p	ENAH	-0.557773	3.5587e-09
miR-5589-3p	ENAH	-0.425574	1.54261e-05
miR-139-5p	LIN9	-0.549593	6.66728e-09
miR-5589-5p	C1orf35	-0.462821	2.05643e-06
miR-139-3p	TRIM11	-0.589107	2.72471e-10
miR-99a-5p	C1orf198	-0.334625	0.000861285
miR-139-5p	C1orf198	-0.453988	3.3889e-06
miR-5589-5p	C1orf198	-0.236016	0.0206137
miR-5589-3p	C1orf198	-0.246619	0.015425
miR-125b-5p	TTC13	-0.547626	7.73441e-09
miR-5589-5p	CHRM3	-0.252872	0.0129292
miR-125b-5p	PCDH17	-0.433858	1.00562e-05
miR-3677-3p	PCDH9	-0.411891	3.05297e-05
miR-9-5p	PCDH9	-0.291333	0.00397897
miR-9-5p	SLAIN1	-0.243286	0.0169179
miR-1180-3p	SLAIN1	-0.306104	0.00242081
miR-3677-3p	EDNRB	-0.47962	7.64559e-07
miR-9-5p	EDNRB	-0.22966	0.0243917
miR-139-5p	ABCC4	-0.378785	0.000141504
miR-4746-5p	MBNL2	-0.431161	1.15736e-05
miR-99a-5p	RAP2A	-0.478332	8.26396e-07
miR-139-5p	RAP2A	-0.553418	4.9814e-09
miR-5589-5p	RAP2A	-0.318615	0.00155743
miR-5589-3p	RAP2A	-0.345172	0.000572802
miR-5589-3p	COL4A1	-0.31981	0.00149171
miR-99a-5p	COL4A2	-0.387461	9.61585e-05
miR-4661-5p	PROZ	-0.264406	0.00923568
miR-125b-5p	TMCO3	-0.371107	0.000197415
miR-5589-5p	TMCO3	-0.243558	0.0167914
miR-5589-3p	TMCO3	-0.259412	0.0107026
miR-452-5p	PNP	-0.326234	0.00117951
miR-3677-3p	PNP	-0.46398	1.92395e-06
miR-9-5p	NDRG2	-0.248766	0.0145244
miR-1180-3p	NDRG2	-0.473087	1.13041e-06
miR-4661-5p	NDRG2	-0.282406	0.00530764
miR-4746-5p	NDRG2	-0.385675	0.000104208
miR-3677-3p	NDRG2	-0.384829	0.000108237
miR-1180-3p	TPPP2	-0.425773	1.52703e-05
miR-9-5p	TPPP2	-0.217906	0.0329437
miR-4661-5p	TPPP2	-0.249647	0.0141684
miR-139-5p	ZNF219	-0.486517	5.01528e-07
miR-125b-5p	ZNF219	-0.391427	8.02995e-05
miR-139-5p	MMP14	-0.513144	9.00136e-08
miR-452-3p	SLC7A8	-0.227727	0.0256525
miR-1180-3p	SLC7A8	-0.437792	8.17466e-06
miR-452-5p	SLC7A8	-0.21465	0.0357176
miR-4746-5p	SLC7A8	-0.455923	3.04126e-06
miR-4661-5p	SLC7A8	-0.219669	0.0315193
miR-4661-5p	PCK2	-0.225271	0.0273327
miR-139-5p	NFATC4	-0.369425	0.000212121
miR-125b-5p	NFATC4	-0.238538	0.01926
miR-125b-5p	STXBP6	-0.347748	0.000517361
miR-5589-5p	STXBP6	-0.282772	0.00524626
miR-139-3p	STXBP6	-0.488633	4.39843e-07
miR-139-3p	EGLN3	-0.318014	0.00159146
miR-452-5p	FRMD6	-0.301655	0.00281923
miR-1180-3p	FRMD6	-0.413755	2.78673e-05
miR-4661-5p	FRMD6	-0.24532	0.0159925
miR-4746-5p	FRMD6	-0.432692	1.06874e-05
miR-452-5p	GNPNAT1	-0.466374	1.6754e-06
miR-1180-3p	GNPNAT1	-0.510426	1.07992e-07
miR-3677-3p	GNPNAT1	-0.510279	1.0906e-07
miR-4661-5p	GNPNAT1	-0.352612	0.000425872
miR-4746-5p	GNPNAT1	-0.52329	4.4971e-08
miR-452-5p	GCH1	-0.249742	0.0141305
miR-9-5p	GCH1	-0.35306	0.000418247
miR-4746-5p	GCH1	-0.474962	1.01127e-06
miR-139-5p	WDHD1	-0.625556	9.49374e-12
miR-5589-3p	WDHD1	-0.461444	2.22502e-06
miR-139-3p	WDHD1	-0.59159	2.19667e-10
miR-452-5p	PELI2	-0.386612	9.99115e-05
miR-452-3p	PELI2	-0.343923	0.000601608
miR-1180-3p	MTHFD1	-0.385635	0.000104396
miR-4661-5p	MTHFD1	-0.201587	0.0488913
miR-3677-3p	SYDE2	-0.414631	2.66919e-05
miR-139-5p	GBP2	-0.489435	4.18404e-07
miR-5589-5p	GBP2	-0.323724	0.00129365
miR-5589-3p	GBP2	-0.343016	0.000623332
miR-139-5p	CDC7	-0.527198	3.42145e-08
miR-5589-5p	CDC7	-0.345897	0.00055668
miR-9-5p	TMEM56	-0.301344	0.00284917
miR-452-5p	TMEM56	-0.422504	1.80259e-05
miR-452-3p	TMEM56	-0.363443	0.000273019
miR-3677-3p	TMEM56	-0.441747	6.6202e-06
miR-4661-5p	TMEM56	-0.353364	0.000413141
miR-4746-5p	TMEM56	-0.384142	0.000111613
miR-9-5p	AGL	-0.208764	0.0412298
miR-1180-3p	AGL	-0.356511	0.000363545
miR-139-5p	GPSM2	-0.543407	1.06006e-08
miR-139-3p	PSRC1	-0.447138	4.94526e-06
miR-101-3p	SORT1	-0.383668	0.000114001
miR-139-5p	SORT1	-0.451004	3.99943e-06
miR-5589-5p	SORT1	-0.298136	0.00317501
miR-139-3p	SORT1	-0.46857	1.47442e-06
miR-125b-5p	SORT1	-0.353405	0.000412461
miR-5589-3p	SORT1	-0.288519	0.0043616
miR-139-5p	CYB561D1	-0.364826	0.00025765
miR-125b-5p	CYB561D1	-0.222002	0.0297142
miR-5589-5p	CYB561D1	-0.35344	0.000411875
miR-5589-3p	CYB561D1	-0.31479	0.00178582
miR-139-3p	CYB561D1	-0.433885	1.00419e-05
miR-1180-3p	SLC16A4	-0.350354	0.000466326
miR-3677-3p	SLC16A4	-0.253206	0.0128062
miR-1180-3p	C1orf162	-0.434957	9.49332e-06
miR-3677-3p	C1orf162	-0.343042	0.0006227
miR-4746-5p	C1orf162	-0.486031	5.16793e-07
miR-1180-3p	TMIGD3	-0.403025	4.67791e-05
miR-3677-3p	TMIGD3	-0.325266	0.00122242
miR-99a-5p	FAM212B	-0.299499	0.00303269
miR-139-5p	FAM212B	-0.414311	2.71159e-05
miR-139-3p	FAM212B	-0.475719	9.66611e-07
miR-125b-5p	FAM212B	-0.258492	0.0109941
miR-5589-5p	FAM212B	-0.382147	0.000121986
miR-5589-3p	FAM212B	-0.38672	9.94256e-05
miR-452-5p	KCND3	-0.318136	0.00158449
miR-1180-3p	KCND3	-0.392797	7.54126e-05
miR-4746-5p	KCND3	-0.412609	2.94771e-05
miR-4661-5p	OLFML3	-0.390505	8.37539e-05
miR-139-5p	IGSF3	-0.564813	2.04477e-09
miR-125b-5p	IGSF3	-0.390464	8.39094e-05
miR-5589-5p	IGSF3	-0.246489	0.0154809
miR-5589-3p	TTF2	-0.326959	0.0011483
miR-1180-3p	TBX15	-0.268646	0.008132
miR-4746-5p	TBX15	-0.343529	0.000610967
miR-125b-5p	PIAS3	-0.428622	1.31964e-05
miR-139-3p	GJA5	-0.364121	0.000265383
miR-5589-5p	GJA5	-0.263596	0.00946081
miR-101-3p	HIST2H2BE	-0.219479	0.0316702
miR-5589-3p	VPS45	-0.399499	5.52467e-05
miR-139-5p	MRPS21	-0.488009	4.5724e-07
miR-5589-5p	MRPS21	-0.324116	0.00127518
miR-5589-3p	MRPS21	-0.314573	0.00179965
miR-139-3p	MRPS21	-0.515437	7.71023e-08
miR-3677-3p	ECM1	-0.446651	5.0783e-06
miR-452-5p	MCL1	-0.272694	0.00718836
miR-3677-3p	MCL1	-0.446983	4.98712e-06
miR-4746-5p	MCL1	-0.431756	1.12211e-05
miR-139-5p	GOLPH3L	-0.560026	2.98447e-09
miR-139-3p	GOLPH3L	-0.531174	2.58136e-08
miR-5589-3p	GOLPH3L	-0.307933	0.00227228
miR-139-3p	SEMA6C	-0.497694	2.48226e-07
miR-139-5p	SCNM1	-0.645587	1.23634e-12
miR-139-3p	SCNM1	-0.681073	2.26485e-14
miR-125b-5p	SCNM1	-0.481499	6.82213e-07
miR-5589-5p	SCNM1	-0.4453	5.46543e-06
miR-5589-5p	VPS72	-0.398799	5.70895e-05
miR-125b-5p	ZNF687	-0.287493	0.00450898
miR-99a-5p	RFX5	-0.461918	2.16553e-06
miR-125b-5p	RFX5	-0.434278	9.83717e-06
miR-5589-5p	RFX5	-0.439255	7.56359e-06
miR-4661-5p	CD300A	-0.281593	0.00544648
miR-9-5p	CD300A	-0.208811	0.0411826
miR-5589-3p	NAT9	-0.462238	2.12632e-06
miR-99a-5p	TMEM104	-0.426378	1.48058e-05
miR-139-5p	TMEM104	-0.491061	3.77939e-07
miR-139-3p	TMEM104	-0.506972	1.35801e-07
miR-125b-5p	TMEM104	-0.354368	0.000396684
miR-5589-5p	TMEM104	-0.465885	1.72355e-06
miR-5589-3p	TMEM104	-0.420541	1.98978e-05
miR-1180-3p	SLC16A5	-0.400212	5.34288e-05
miR-99a-5p	JPT1	-0.361884	0.000291343
miR-139-3p	JPT1	-0.556186	4.02505e-09
miR-5589-3p	JPT1	-0.320943	0.00143173
miR-139-5p	RNF157	-0.37009	0.000206193
miR-125b-5p	RNF157	-0.21309	0.0371144
miR-5589-5p	RNF157	-0.343828	0.000603848
miR-5589-3p	RNF157	-0.28455	0.00495684
miR-139-3p	QRICH2	-0.453935	3.39888e-06
miR-139-5p	RHBDF2	-0.442716	6.28452e-06
miR-139-3p	RHBDF2	-0.415722	2.5294e-05
miR-5589-3p	RHBDF2	-0.269621	0.00789533
miR-5589-5p	TK1	-0.536261	1.79049e-08
miR-139-5p	BIRC5	-0.714976	4.44089e-16
miR-139-3p	BIRC5	-0.672667	6.10623e-14
miR-5589-3p	BIRC5	-0.496615	2.65952e-07
miR-452-5p	SOCS3	-0.372504	0.000185922
miR-3677-3p	SOCS3	-0.450483	4.11606e-06
miR-4661-5p	SOCS3	-0.293787	0.00367008
miR-99a-5p	TBC1D16	-0.431079	1.16232e-05
miR-139-5p	TBC1D16	-0.53478	1.99295e-08
miR-125b-5p	TBC1D16	-0.384305	0.000110801
miR-5589-3p	TBC1D16	-0.458141	2.68425e-06
miR-139-3p	TBC1D16	-0.581701	5.1263e-10
miR-139-5p	OXLD1	-0.479083	7.89796e-07
miR-1180-3p	GCGR	-0.345102	0.000574381
miR-99a-5p	MAFG	-0.291102	0.00400915
miR-139-5p	MAFG	-0.399213	5.59932e-05
miR-125b-5p	MAFG	-0.224078	0.0281828
miR-5589-5p	MAFG	-0.347817	0.000515958
miR-5589-3p	RAC3	-0.323989	0.00128112
miR-5589-5p	FASN	-0.250911	0.0136708
miR-139-5p	B3GNTL1	-0.595022	1.62596e-10
miR-139-3p	B3GNTL1	-0.64239	1.72928e-12
miR-5589-3p	TYMS	-0.243709	0.016722
miR-139-5p	PIEZO2	-0.456579	2.93124e-06
miR-139-3p	PIEZO2	-0.397056	6.19297e-05
miR-125b-5p	PIEZO2	-0.351763	0.000440684
miR-99a-5p	GNAL	-0.25658	0.0116219
miR-139-5p	GNAL	-0.386259	0.00010151
miR-139-3p	GNAL	-0.384116	0.000111746
miR-5589-3p	GNAL	-0.217301	0.0334448
miR-139-5p	ANKRD29	-0.385406	0.000105476
miR-139-3p	ANKRD29	-0.339075	0.000726396
miR-139-3p	KCTD1	-0.380982	0.000128444
miR-5589-3p	KCTD1	-0.20714	0.0428692
miR-452-5p	RNF125	-0.295822	0.00343045
miR-4661-5p	RNF125	-0.301628	0.00282183
miR-9-5p	GAREM1	-0.219561	0.0316049
miR-452-5p	GAREM1	-0.217065	0.0336427
miR-1180-3p	GAREM1	-0.449566	4.32931e-06
miR-4661-5p	GAREM1	-0.250543	0.0138144
miR-4746-5p	GAREM1	-0.437698	8.21533e-06
miR-99a-5p	DTNA	-0.250374	0.0138805
miR-125b-5p	DTNA	-0.231715	0.0231107
miR-5589-5p	DTNA	-0.250036	0.0140136
miR-5589-3p	DTNA	-0.326634	0.00116222
miR-139-5p	DTNA	-0.411951	3.04409e-05
miR-139-3p	DTNA	-0.414569	2.67741e-05
miR-452-5p	RNF165	-0.381186	0.000127293
miR-4661-5p	RNF165	-0.265749	0.00887267
miR-1180-3p	RNF165	-0.452333	3.71566e-06
miR-452-5p	SAMD5	-0.265939	0.00882237
miR-452-5p	IYD	-0.436693	8.66384e-06
miR-1180-3p	IYD	-0.311679	0.00199347
miR-3677-3p	IYD	-0.322166	0.00136942
miR-4746-5p	IYD	-0.344518	0.000587729
miR-139-5p	MTHFD1L	-0.539636	1.39997e-08
miR-125b-5p	MTHFD1L	-0.475678	9.68963e-07
miR-99a-5p	CCDC170	-0.219453	0.0316912
miR-139-3p	CCDC170	-0.34201	0.000648283
miR-5589-5p	CCDC170	-0.432675	1.06972e-05
miR-9-5p	ESR1	-0.2851	0.00487032
miR-3677-3p	ESR1	-0.443477	6.03199e-06
miR-4661-5p	ESR1	-0.278513	0.00600138
miR-4746-5p	ESR1	-0.468932	1.44357e-06
miR-4746-5p	TAGAP	-0.420456	1.99824e-05
miR-452-5p	SLC22A1	-0.424797	1.60491e-05
miR-452-3p	PLG	-0.396188	6.44806e-05
miR-4661-5p	PLG	-0.301994	0.00278691
miR-3677-3p	PLG	-0.45127	3.94105e-06
miR-139-3p	AGPAT4	-0.381593	0.00012502
miR-5589-3p	AGPAT4	-0.237549	0.0197811
miR-4661-5p	PRR18	-0.384767	0.000108539
miR-139-5p	SMOC2	-0.215003	0.035408
miR-101-3p	IQCE	-0.439216	7.57914e-06
miR-139-5p	IQCE	-0.499674	2.18567e-07
miR-5589-5p	IQCE	-0.404396	4.38271e-05
miR-99a-5p	TTYH3	-0.241943	0.0175539
miR-139-3p	TTYH3	-0.260024	0.0105123
miR-139-5p	TTYH3	-0.277876	0.00612234
miR-139-3p	FOXK1	-0.562556	2.44565e-09
miR-125b-5p	FOXK1	-0.403379	4.59993e-05
miR-5589-5p	FOXK1	-0.456648	2.91983e-06
miR-5589-3p	FOXK1	-0.448198	4.66684e-06
miR-5589-5p	AP5Z1	-0.504267	1.62215e-07
miR-5589-3p	AP5Z1	-0.4751	1.00296e-06
miR-99a-5p	FBXL18	-0.364502	0.000261179
miR-139-5p	FBXL18	-0.486272	5.09152e-07
miR-139-3p	FBXL18	-0.532976	2.26916e-08
miR-125b-5p	FBXL18	-0.360228	0.000312049
miR-139-5p	OSBPL3	-0.492173	3.52431e-07
miR-5589-5p	OSBPL3	-0.279238	0.00586641
miR-125b-5p	OSBPL3	-0.370673	0.000201117
miR-5589-3p	OSBPL3	-0.292256	0.00386015
miR-452-5p	INMT	-0.280005	0.00572652
miR-452-3p	INMT	-0.212276	0.0378612
miR-4661-5p	INMT	-0.259116	0.0107957
miR-4746-5p	INMT	-0.568827	1.48215e-09
miR-9-5p	BMPER	-0.312509	0.00193606
miR-4661-5p	BMPER	-0.360914	0.00030331
miR-139-5p	ANLN	-0.645958	1.18905e-12
miR-125b-5p	ANLN	-0.496175	2.7353e-07
miR-3677-3p	CAMK2B	-0.262202	0.00985958
miR-3677-3p	IGFBP3	-0.448423	4.6097e-06
miR-139-3p	FIGNL1	-0.310825	0.0020542
miR-5589-5p	FIGNL1	-0.358961	0.000328788
miR-5589-3p	FIGNL1	-0.323832	0.00128852
miR-139-5p	FIGNL1	-0.344601	0.00058581
miR-1180-3p	KMO	-0.545714	8.92749e-09
miR-3677-3p	KMO	-0.365424	0.000251257
miR-4661-5p	KMO	-0.246744	0.0153709
miR-4746-5p	KMO	-0.52925	2.95965e-08
miR-101-3p	CHML	-0.307528	0.00230443
miR-139-3p	CHML	-0.425041	1.5851e-05
miR-5589-3p	CHML	-0.210382	0.0396475
miR-139-5p	ZNF692	-0.577062	7.55546e-10
miR-125b-5p	ZNF692	-0.459129	2.53821e-06
miR-99a-5p	ZNF692	-0.500219	2.11025e-07
miR-3677-3p	COLEC11	-0.208065	0.0419287
miR-1180-3p	RSAD2	-0.363036	0.000277698
miR-4746-5p	ID2	-0.467291	1.58857e-06
miR-5589-3p	RRM2	-0.481027	7.02069e-07
miR-139-5p	RRM2	-0.677781	3.33067e-14
miR-1180-3p	RHOB	-0.454432	3.30597e-06
miR-3677-3p	RHOB	-0.420053	2.03905e-05
miR-4746-5p	RHOB	-0.483905	5.89009e-07
miR-139-5p	CENPO	-0.499064	2.27329e-07
miR-5589-5p	CENPO	-0.297641	0.00322818
miR-125b-5p	DNMT3A	-0.46503	1.81097e-06
miR-139-5p	DNMT3A	-0.536598	1.74731e-08
miR-139-3p	DNMT3A	-0.528486	3.12411e-08
miR-5589-3p	DNMT3A	-0.240419	0.0183009
miR-3677-3p	KHK	-0.398584	5.76684e-05
miR-125b-5p	CGREF1	-0.365993	0.000245316
miR-5589-3p	CGREF1	-0.291049	0.0040162
miR-99a-5p	MPV17	-0.377572	0.000149228
miR-139-3p	MPV17	-0.533587	2.17185e-08
miR-5589-3p	MPV17	-0.249501	0.0142268
miR-9-5p	EHD3	-0.295721	0.00344198
miR-452-3p	EHD3	-0.291576	0.00394736
miR-1180-3p	EHD3	-0.594438	1.71168e-10
miR-1180-3p	SRD5A2	-0.396446	6.37133e-05
miR-4661-5p	SRD5A2	-0.267472	0.00842539
miR-4746-5p	SRD5A2	-0.315305	0.00175341
miR-452-5p	SLC8A1	-0.256823	0.0115403
miR-1180-3p	SLC8A1	-0.449173	4.42393e-06
miR-101-3p	KIAA1841	-0.504734	1.57327e-07
miR-125b-5p	KIAA1841	-0.39532	6.71292e-05
miR-5589-5p	KIAA1841	-0.381183	0.000127306
miR-5589-3p	KIAA1841	-0.373492	0.000178169
miR-4746-5p	PNPLA7	-0.52126	5.17627e-08
miR-452-5p	KLF6	-0.273901	0.00692633
miR-452-3p	KLF6	-0.217309	0.0334387
miR-1180-3p	KLF6	-0.365817	0.000247145
miR-3677-3p	KLF6	-0.42416	1.65762e-05
miR-4661-5p	KLF6	-0.234034	0.0217337
miR-4746-5p	KLF6	-0.432658	1.07063e-05
miR-1180-3p	CCDC3	-0.331213	0.000979822
miR-3677-3p	CCDC3	-0.303331	0.00266269
miR-9-5p	CCDC3	-0.202741	0.0475858
miR-4746-5p	CCDC3	-0.439434	7.49152e-06
miR-452-5p	MRC1	-0.29631	0.00337507
miR-9-5p	NSUN6	-0.266821	0.00859182
miR-4661-5p	NSUN6	-0.35567	0.000376233
miR-101-3p	MPP7	-0.232637	0.0225544
miR-139-3p	MPP7	-0.22911	0.0247449
miR-125b-5p	MPP7	-0.305996	0.00242989
miR-139-5p	JCAD	-0.562873	2.38513e-09
miR-5589-5p	JCAD	-0.313188	0.00189017
miR-5589-3p	JCAD	-0.348143	0.000509305
miR-452-5p	CXCL12	-0.341481	0.000661765
miR-1180-3p	CXCL12	-0.497545	2.50609e-07
miR-3677-3p	CXCL12	-0.448062	4.70174e-06
miR-4661-5p	CXCL12	-0.372735	0.000184085
miR-452-3p	CXCL12	-0.282325	0.00532138
miR-4746-5p	CXCL12	-0.612589	3.29252e-11
miR-9-5p	GDF2	-0.303952	0.00260669
miR-1180-3p	GDF2	-0.549057	6.9433e-09
miR-125b-5p	VSTM4	-0.203283	0.0469818
miR-5589-5p	VSTM4	-0.403902	4.48701e-05
miR-5589-3p	VSTM4	-0.349352	0.000485375
miR-4746-5p	OGDHL	-0.397145	6.16762e-05
miR-452-3p	MBL2	-0.22599	0.0268313
miR-1180-3p	MBL2	-0.327279	0.00113478
miR-4661-5p	MBL2	-0.233451	0.0220732
miR-4746-5p	MBL2	-0.42127	1.9182e-05
miR-139-5p	ZWINT	-0.606647	5.71316e-11
miR-5589-3p	ZWINT	-0.477805	8.53003e-07
miR-139-3p	CDK1	-0.660798	2.37144e-13
miR-5589-5p	CDK1	-0.457827	2.73222e-06
miR-4661-5p	EGR2	-0.339867	0.000704506
miR-1180-3p	CTNNA3	-0.480521	7.23983e-07
miR-3677-3p	CTNNA3	-0.425327	1.56216e-05
miR-4661-5p	CTNNA3	-0.242417	0.0173271
miR-4661-5p	DNAJC12	-0.228711	0.025004
miR-3677-3p	PBLD	-0.468348	1.49367e-06
miR-139-3p	DNA2	-0.372789	0.000183656
miR-4661-5p	SRGN	-0.26796	0.00830227
miR-139-3p	TSPAN15	-0.473304	1.11597e-06
miR-139-3p	PLAU	-0.395985	6.50925e-05
miR-452-5p	ADK	-0.420198	2.0243e-05
miR-452-3p	ADK	-0.360581	0.000307529
miR-139-3p	MYBL2	-0.693719	4.66294e-15
miR-5589-3p	MYBL2	-0.46103	2.27818e-06
miR-452-5p	SDC4	-0.315789	0.0017234
miR-3677-3p	SDC4	-0.409409	3.44461e-05
miR-4661-5p	SDC4	-0.207284	0.0427213
miR-4746-5p	SDC4	-0.405643	4.1292e-05
miR-5589-5p	UBE2C	-0.437206	8.43207e-06
miR-139-5p	CTSA	-0.624552	1.04747e-11
miR-452-5p	PTGIS	-0.326641	0.00116189
miR-3677-3p	PTGIS	-0.4581	2.69045e-06
miR-4661-5p	PTGIS	-0.350678	0.000460307
miR-4746-5p	PTGIS	-0.534317	2.06067e-08
miR-1180-3p	RIPOR3	-0.436625	8.69492e-06
miR-139-5p	AURKA	-0.682895	1.79856e-14
miR-139-3p	AURKA	-0.608302	4.90581e-11
miR-4661-5p	SAMSN1	-0.26233	0.00982236
miR-9-5p	C21orf91	-0.353108	0.000417446
miR-4661-5p	C21orf91	-0.284455	0.00497206
miR-4746-5p	C21orf91	-0.518527	6.24665e-08
miR-4661-5p	ADAMTS1	-0.317173	0.00164022
miR-452-5p	RCAN1	-0.416861	2.39069e-05
miR-4746-5p	RCAN1	-0.530247	2.75741e-08
miR-1180-3p	RCAN1	-0.478744	8.06123e-07
miR-3677-3p	RCAN1	-0.485982	5.1835e-07
miR-452-5p	KCNJ15	-0.251628	0.0133957
miR-3677-3p	KCNJ15	-0.322675	0.00134425
miR-452-5p	TMPRSS2	-0.237534	0.0197893
miR-3677-3p	TMPRSS2	-0.297437	0.00325031
miR-4746-5p	TMPRSS2	-0.313508	0.00186894
miR-99a-5p	PRDM15	-0.341489	0.000661561
miR-139-5p	PRDM15	-0.574647	9.22363e-10
miR-139-3p	PRDM15	-0.560404	2.89731e-09
miR-125b-5p	PRDM15	-0.389555	8.74538e-05
miR-5589-5p	PRDM15	-0.290322	0.00411283
miR-5589-3p	PRDM15	-0.336381	0.000805535
miR-1180-3p	ZBTB21	-0.38029	0.00013243
miR-452-3p	ZBTB21	-0.323454	0.00130651
miR-3677-3p	CBS	-0.214129	0.036179
miR-4746-5p	CBS	-0.265576	0.00891878
miR-452-3p	NIPAL1	-0.218882	0.0321485
miR-1180-3p	NIPAL1	-0.355982	0.000371479
miR-3677-3p	NIPAL1	-0.363715	0.000269927
miR-4661-5p	NIPAL1	-0.22694	0.026181
miR-4746-5p	PDGFRA	-0.43843	7.9023e-06
miR-1180-3p	SULT1E1	-0.328079	0.00110156
miR-4661-5p	SULT1E1	-0.22013	0.0311553
miR-3677-3p	JCHAIN	-0.404627	4.33461e-05
miR-3677-3p	GC	-0.482435	6.44398e-07
miR-4746-5p	ALB	-0.483311	6.10808e-07
miR-139-5p	PARM1	-0.381511	0.000125472
miR-139-3p	PARM1	-0.324471	0.00125867
miR-125b-5p	PARM1	-0.272002	0.00734242
miR-452-5p	NAAA	-0.332854	0.000921071
miR-9-5p	ANTXR2	-0.253073	0.0128551
miR-452-5p	ANTXR2	-0.332447	0.00093533
miR-452-3p	ANTXR2	-0.25997	0.010529
miR-1180-3p	ANTXR2	-0.483152	6.16771e-07
miR-4661-5p	ANTXR2	-0.369113	0.000214958
miR-4746-5p	ANTXR2	-0.444562	5.68842e-06
miR-452-5p	RASGEF1B	-0.337127	0.000782872
miR-3677-3p	RASGEF1B	-0.485297	5.40706e-07
miR-4746-5p	RASGEF1B	-0.559135	3.20019e-09
miR-452-3p	PLAC8	-0.308207	0.00225081
miR-1180-3p	PLAC8	-0.522816	4.64763e-08
miR-3677-3p	PLAC8	-0.461708	2.19172e-06
miR-1180-3p	HSD17B13	-0.428066	1.35793e-05
miR-3677-3p	HSD17B13	-0.386572	0.000100089
miR-3677-3p	FAM13A	-0.372275	0.000187765
miR-4661-5p	FAM13A	-0.229585	0.0244399
miR-4746-5p	FAM13A	-0.454363	3.31875e-06
miR-3677-3p	MMRN1	-0.334185	0.000875824
miR-1180-3p	ADH4	-0.449403	4.36822e-06
miR-3677-3p	ADH4	-0.398157	5.88321e-05
miR-4661-5p	ADH4	-0.321392	0.00140857
miR-1180-3p	ADH6	-0.381158	0.000127446
miR-4661-5p	ADH6	-0.265627	0.00890515
miR-9-5p	ADH1B	-0.289726	0.00419367
miR-1180-3p	ADH1B	-0.390776	8.27238e-05
miR-4661-5p	ADH1B	-0.322016	0.00137694
miR-452-5p	ADH1B	-0.354463	0.000395159
miR-139-5p	H2AFZ	-0.548304	7.3492e-09
miR-139-3p	H2AFZ	-0.56465	2.07144e-09
miR-3677-3p	SLC9B2	-0.357204	0.000353387
miR-4746-5p	SLC9B2	-0.330193	0.00101802
miR-452-5p	SLC9B2	-0.339202	0.000722827
miR-1180-3p	SLC9B2	-0.443964	5.87552e-06
miR-452-3p	BDH2	-0.248901	0.0144694
miR-3677-3p	BDH2	-0.43373	1.01234e-05
miR-4661-5p	BDH2	-0.277781	0.00614054
miR-4746-5p	BDH2	-0.511018	1.03806e-07
miR-139-5p	NPNT	-0.212385	0.0377609
miR-3677-3p	SGMS2	-0.34448	0.000588599
miR-4661-5p	CFI	-0.419262	2.12137e-05
miR-139-5p	CCNA2	-0.651289	6.73239e-13
miR-125b-5p	CCNA2	-0.440477	7.08599e-06
miR-5589-3p	CCNA2	-0.425974	1.51143e-05
miR-9-5p	MOGAT2	-0.231281	0.023376
miR-452-5p	MOGAT2	-0.39197	7.83299e-05
miR-1180-3p	MOGAT2	-0.474769	1.02293e-06
miR-4661-5p	MOGAT2	-0.311652	0.00199537
miR-4746-5p	MOGAT2	-0.480347	7.31644e-07
miR-1180-3p	WNT11	-0.324756	0.00124557
miR-4661-5p	WNT11	-0.223671	0.0284777
miR-4746-5p	WNT11	-0.231946	0.0229699
miR-4661-5p	THRSP	-0.310147	0.00210359
miR-4746-5p	THRSP	-0.3376	0.00076881
miR-139-5p	BIRC3	-0.20955	0.040455
miR-139-3p	BIRC3	-0.208166	0.041827
miR-4661-5p	ACAT1	-0.335404	0.000836136
miR-452-3p	EXPH5	-0.432488	1.0802e-05
miR-1180-3p	EXPH5	-0.311381	0.00201449
miR-3677-3p	EXPH5	-0.304939	0.00251996
miR-4661-5p	EXPH5	-0.258247	0.0110726
miR-4746-5p	EXPH5	-0.299529	0.00302968
miR-1180-3p	BCO2	-0.560106	2.96593e-09
miR-4661-5p	NCAM1	-0.339509	0.000714329
miR-4746-5p	NCAM1	-0.473349	1.11301e-06
miR-9-5p	NCAM1	-0.206777	0.043243
miR-452-5p	NCAM1	-0.327009	0.0011462
miR-1180-3p	NCAM1	-0.379369	0.000137915
miR-3677-3p	NCAM1	-0.39145	8.02151e-05
miR-9-5p	APOA5	-0.208262	0.0417309
miR-4746-5p	APOA5	-0.265846	0.0088469
miR-99a-5p	SCN4B	-0.401276	5.08146e-05
miR-101-3p	SCN4B	-0.434821	9.56118e-06
miR-139-3p	SCN4B	-0.397979	5.93225e-05
miR-125b-5p	SCN4B	-0.37557	0.000162839
miR-5589-5p	SCN4B	-0.347328	0.000526051
miR-5589-3p	SCN4B	-0.368792	0.000217915
miR-99a-5p	H2AFX	-0.405977	4.06379e-05
miR-139-5p	MCAM	-0.557515	3.63074e-09
miR-139-3p	MCAM	-0.53162	2.50052e-08
miR-5589-5p	MCAM	-0.305917	0.00243652
miR-5589-3p	MCAM	-0.401209	5.09771e-05
miR-99a-5p	THY1	-0.540601	1.30422e-08
miR-139-3p	THY1	-0.664555	1.55431e-13
miR-5589-5p	THY1	-0.363839	0.000268538
miR-5589-3p	THY1	-0.408202	3.65144e-05
miR-101-3p	THY1	-0.576234	8.09155e-10
miR-139-5p	NECTIN1	-0.347572	0.000520994
miR-125b-5p	NECTIN1	-0.257895	0.0111868
miR-99a-5p	TMEM136	-0.352924	0.000420544
miR-139-5p	TMEM136	-0.476316	9.32725e-07
miR-125b-5p	TMEM136	-0.3887	9.09131e-05
miR-9-5p	SORL1	-0.286246	0.00469416
miR-452-5p	SORL1	-0.405982	4.06273e-05
miR-4661-5p	SORL1	-0.373915	0.000174947
miR-4746-5p	FEZ1	-0.465113	1.80225e-06
miR-4661-5p	FEZ1	-0.349566	0.000481249
miR-5589-5p	CHEK1	-0.394289	7.0408e-05
miR-139-3p	CHEK1	-0.51933	5.91205e-08
miR-125b-5p	CHEK1	-0.40388	4.49175e-05
miR-139-5p	KCNJ5	-0.408966	3.51913e-05
miR-139-3p	KCNJ5	-0.460567	2.33911e-06
miR-5589-5p	KCNJ5	-0.385647	0.000104341
miR-101-3p	CAP2	-0.48889	4.32842e-07
miR-5589-5p	CAP2	-0.39454	6.95968e-05
miR-125b-5p	SOX4	-0.253513	0.0126943
miR-1180-3p	SLC17A2	-0.329476	0.00104567
miR-4661-5p	SLC17A2	-0.302537	0.00273589
miR-3677-3p	SLC17A2	-0.303365	0.0026596
miR-139-5p	ZKSCAN3	-0.47901	7.93283e-07
miR-125b-5p	ZKSCAN3	-0.3257	0.00120302
miR-99a-5p	ZKSCAN3	-0.363052	0.000277512
miR-139-3p	ZKSCAN3	-0.460229	2.38448e-06
miR-5589-5p	ZKSCAN3	-0.325922	0.00119322
miR-5589-5p	UBD	-0.24965	0.0141674
miR-99a-5p	TCF19	-0.490655	3.87662e-07
miR-5589-5p	TCF19	-0.437559	8.27614e-06
miR-5589-5p	MICB	-0.376021	0.000159672
miR-139-3p	NEU1	-0.57268	1.08383e-09
miR-5589-5p	NEU1	-0.289773	0.00418725
miR-5589-5p	EHMT2	-0.360096	0.000313761
miR-125b-5p	NELFE	-0.358709	0.000332227
miR-5589-3p	NELFE	-0.42571	1.53197e-05
miR-5589-3p	KIFC1	-0.464842	1.83067e-06
miR-125b-5p	BAK1	-0.418551	2.19797e-05
miR-139-5p	HMGA1	-0.50959	1.14177e-07
miR-5589-3p	HMGA1	-0.2599	0.0105507
miR-5589-5p	SMIM29	-0.325961	0.00119147
miR-5589-5p	FANCE	-0.291441	0.00396488
miR-4746-5p	PIM1	-0.261634	0.0100264
miR-101-3p	MDGA1	-0.214636	0.0357296
miR-139-3p	MDGA1	-0.203988	0.0462068
miR-5589-3p	MDGA1	-0.227225	0.0259882
miR-99a-5p	USP49	-0.410677	3.23899e-05
miR-101-3p	USP49	-0.436503	8.75113e-06
miR-139-5p	USP49	-0.536191	1.79965e-08
miR-139-3p	USP49	-0.5371	1.68475e-08
miR-125b-5p	USP49	-0.418475	2.20632e-05
miR-5589-3p	USP49	-0.326172	0.00118221
miR-452-5p	GNMT	-0.400827	5.1902e-05
miR-125b-5p	CUL7	-0.378133	0.000145603
miR-99a-5p	CRIP3	-0.498537	2.35166e-07
miR-125b-5p	CRIP3	-0.450543	4.10257e-06
miR-5589-3p	CRIP3	-0.383525	0.000114731
miR-139-5p	ANKS6	-0.40951	3.42768e-05
miR-139-3p	ANKS6	-0.416232	2.4664e-05
miR-5589-5p	ANKS6	-0.225848	0.0269297
miR-9-5p	NR4A3	-0.207787	0.0422096
miR-452-5p	NR4A3	-0.210065	0.0399536
miR-4746-5p	NR4A3	-0.52225	4.83354e-08
miR-452-5p	ALDOB	-0.313416	0.00187503
miR-101-3p	SMC2	-0.338497	0.000742745
miR-139-5p	SMC2	-0.405019	4.25427e-05
miR-125b-5p	SMC2	-0.244425	0.0163943
miR-4661-5p	KLF4	-0.222979	0.028985
miR-9-5p	EPB41L4B	-0.272749	0.00717619
miR-4661-5p	EPB41L4B	-0.330385	0.00101072
miR-452-5p	PALM2	-0.303133	0.00268074
miR-452-3p	PALM2	-0.246256	0.0155816
miR-4746-5p	PALM2	-0.454743	3.24907e-06
miR-3677-3p	PALM2	-0.437033	8.50933e-06
miR-139-5p	ZNF618	-0.308315	0.00224233
miR-125b-5p	WHRN	-0.436666	8.67626e-06
miR-139-3p	WHRN	-0.572857	1.06832e-09
miR-139-3p	PHF19	-0.51191	9.77936e-08
miR-5589-3p	PHF19	-0.314702	0.00179143
miR-139-5p	PHF19	-0.48923	4.23791e-07
miR-9-5p	LHX2	-0.241129	0.0179493
miR-99a-5p	OLFML2A	-0.511606	9.98021e-08
miR-101-3p	OLFML2A	-0.544466	9.79875e-09
miR-139-5p	OLFML2A	-0.652754	5.74651e-13
miR-139-3p	OLFML2A	-0.588049	2.98509e-10
miR-125b-5p	OLFML2A	-0.523589	4.40447e-08
miR-5589-5p	OLFML2A	-0.395883	6.5402e-05
miR-5589-3p	OLFML2A	-0.428979	1.29556e-05
miR-139-3p	ST6GALNAC4	-0.347789	0.000516526
miR-1180-3p	SLC25A25	-0.339555	0.000713052
miR-3677-3p	SLC25A25	-0.301575	0.00282694
miR-4661-5p	SLC25A25	-0.303256	0.00266958
miR-4746-5p	SLC25A25	-0.325621	0.0012065
miR-99a-5p	AIF1L	-0.237596	0.0197564
miR-139-3p	AIF1L	-0.279544	0.00581026
miR-125b-5p	AIF1L	-0.253147	0.012828
miR-5589-3p	AIF1L	-0.216094	0.0344643
miR-4746-5p	ADAMTSL2	-0.434368	9.79122e-06
miR-452-5p	DBH	-0.402672	4.75682e-05
miR-452-3p	DBH	-0.384862	0.000108079
miR-1180-3p	DBH	-0.442634	6.3121e-06
miR-3677-3p	DBH	-0.497112	2.57638e-07
miR-4661-5p	FCN2	-0.308844	0.00220143
miR-125b-5p	GPSM1	-0.278486	0.00600648
miR-1180-3p	AGPAT2	-0.40978	3.38313e-05
miR-139-5p	PHPT1	-0.37538	0.000164188
miR-5589-5p	PHPT1	-0.267028	0.00853849
miR-139-3p	ENTPD2	-0.23124	0.0234015
miR-5589-5p	CCDC28B	-0.450413	4.13201e-06
miR-139-5p	KIAA1522	-0.480575	7.21604e-07
miR-125b-5p	KIAA1522	-0.32089	0.00143448
miR-5589-5p	KIAA1522	-0.359131	0.000326499
miR-5589-3p	KIAA1522	-0.323588	0.0013001
miR-1180-3p	CSF3R	-0.427035	1.43168e-05
miR-4746-5p	CSF3R	-0.519721	5.75553e-08
miR-99a-5p	CDCA8	-0.498571	2.34654e-07
miR-139-5p	CDCA8	-0.660947	2.33147e-13
miR-5589-3p	CDCA8	-0.468159	1.51019e-06
miR-139-3p	MANEAL	-0.20898	0.0410153
miR-5589-3p	MANEAL	-0.413554	2.81428e-05
miR-5589-5p	MANEAL	-0.420499	1.99399e-05
miR-139-5p	HEYL	-0.225543	0.0271426
miR-4746-5p	MFSD2A	-0.513392	8.85233e-08
miR-99a-5p	SLC6A9	-0.411226	3.15354e-05
miR-125b-5p	SLC6A9	-0.364542	0.000260747
miR-5589-5p	SLC6A9	-0.334196	0.000875445
miR-5589-3p	SLC6A9	-0.349141	0.000489486
miR-139-3p	SLC6A9	-0.483315	6.1066e-07
miR-125b-5p	KIF2C	-0.532746	2.30699e-08
miR-5589-5p	KIF2C	-0.440258	7.16939e-06
miR-101-3p	ZSWIM5	-0.268964	0.00805415
miR-125b-5p	ZSWIM5	-0.314338	0.00181473
miR-139-3p	PIK3R3	-0.401302	5.07528e-05
miR-125b-5p	PIK3R3	-0.302577	0.0027321
miR-5589-5p	PIK3R3	-0.415473	2.56072e-05
miR-5589-3p	PIK3R3	-0.41061	3.24949e-05
miR-99a-5p	PIK3R3	-0.31887	0.0015432
miR-452-5p	CYP4A11	-0.475827	9.60364e-07
miR-4661-5p	CYP4A11	-0.305019	0.00251301
miR-3677-3p	CYP4A11	-0.437393	8.34907e-06
miR-1180-3p	CYP4A22	-0.378242	0.000144913
miR-4661-5p	CYP4A22	-0.261598	0.0100371
miR-139-3p	PDZK1IP1	-0.28459	0.00495051
miR-5589-5p	TTC39A	-0.230813	0.0236658
miR-99a-5p	TTC39A	-0.355671	0.000376214
miR-99a-5p	RAB3B	-0.470315	1.33122e-06
miR-101-3p	RAB3B	-0.456633	2.92231e-06
miR-139-5p	RAB3B	-0.558383	3.3935e-09
miR-139-3p	RAB3B	-0.594981	1.6318e-10
miR-125b-5p	RAB3B	-0.473928	1.0754e-06
miR-5589-5p	RAB3B	-0.376706	0.000154977
miR-5589-3p	RAB3B	-0.403495	4.5747e-05
miR-3677-3p	SCP2	-0.36257	0.00028314
miR-139-5p	PRKAA2	-0.244601	0.0163145
miR-139-3p	PRKAA2	-0.276492	0.00639232
miR-1180-3p	PGM1	-0.487737	4.65006e-07
miR-452-5p	SLC35D1	-0.372058	0.000189524
miR-4661-5p	SLC35D1	-0.273102	0.00709887
miR-3677-3p	JUNB	-0.43038	1.20516e-05
miR-4661-5p	JUNB	-0.360825	0.000304435
miR-1180-3p	IER2	-0.447165	4.93794e-06
miR-3677-3p	IER2	-0.383574	0.000114478
miR-5589-5p	ASF1B	-0.404687	4.32218e-05
miR-5589-3p	ASF1B	-0.428796	1.30784e-05
miR-139-5p	ADGRL1	-0.377537	0.000149458
miR-139-3p	ADGRL1	-0.35194	0.000437569
miR-452-5p	CYP4F2	-0.418801	2.17079e-05
miR-139-5p	PLVAP	-0.725339	0
miR-139-3p	B3GNT3	-0.210323	0.0397048
miR-139-5p	RAB3A	-0.483139	6.17283e-07
miR-5589-3p	RAB3A	-0.399425	5.54405e-05
miR-139-5p	ZNF431	-0.357455	0.000349773
miR-5589-5p	ZNF431	-0.206421	0.0436123
miR-139-5p	FAAP24	-0.586571	3.38928e-10
miR-139-3p	FAAP24	-0.577333	7.38724e-10
miR-125b-5p	FAAP24	-0.463266	2.00454e-06
miR-5589-3p	FAAP24	-0.399411	5.54757e-05
miR-139-5p	GRAMD1A	-0.526709	3.54103e-08
miR-5589-5p	GRAMD1A	-0.212261	0.0378755
miR-139-5p	SIPA1L3	-0.38044	0.00013156
miR-125b-5p	SIPA1L3	-0.243177	0.0169689
miR-4661-5p	ZFP36	-0.305955	0.00243331
miR-4746-5p	ZFP36	-0.508611	1.21855e-07
miR-99a-5p	PRX	-0.21263	0.0375354
miR-139-5p	PRX	-0.232379	0.0227087
miR-5589-5p	PRX	-0.255592	0.0119584
miR-4661-5p	SERTAD1	-0.316074	0.00170597
miR-4746-5p	SERTAD1	-0.520297	5.53174e-08
miR-4661-5p	RND3	-0.366834	0.000236765
miR-3677-3p	RND3	-0.44094	6.9128e-06
miR-452-5p	ACVR1C	-0.211856	0.0382519
miR-4661-5p	CD302	-0.211367	0.0387099
miR-125b-5p	KLHL23	-0.229992	0.024181
miR-5589-5p	KLHL23	-0.284706	0.00493229
miR-125b-5p	SP5	-0.220673	0.0307317
miR-101-3p	SLC25A12	-0.238836	0.019105
miR-139-3p	ITGA6	-0.54688	8.18042e-09
miR-5589-5p	ITGA6	-0.439587	7.43087e-06
miR-5589-5p	CHN1	-0.307199	0.00233092
miR-5589-3p	CHN1	-0.403284	4.62064e-05
miR-139-5p	MFSD6	-0.446297	5.17721e-06
miR-139-5p	GLS	-0.376492	0.000156431
miR-101-3p	SLC39A10	-0.428839	1.30498e-05
miR-5589-5p	SLC39A10	-0.246048	0.0156722
miR-5589-3p	SLC39A10	-0.284896	0.00490221
miR-139-5p	SATB2	-0.318937	0.00153949
miR-1180-3p	ZDBF2	-0.286815	0.00460887
miR-139-5p	MAP2	-0.258817	0.0108902
miR-139-3p	MAP2	-0.25959	0.0106468
miR-9-5p	ACADL	-0.225055	0.0274851
miR-5589-3p	BARD1	-0.21918	0.0319089
miR-125b-5p	CRACR2B	-0.218842	0.0321813
miR-4661-5p	INS-IGF2	-0.277349	0.00622383
miR-4746-5p	WEE1	-0.458534	2.62516e-06
miR-9-5p	LYVE1	-0.209265	0.0407337
miR-1180-3p	LYVE1	-0.458058	2.69688e-06
miR-3677-3p	LYVE1	-0.418945	2.15526e-05
miR-4661-5p	LYVE1	-0.324227	0.00127001
miR-125b-5p	MRVI1	-0.258451	0.0110071
miR-139-3p	MRVI1	-0.21602	0.0345275
miR-139-5p	MRVI1	-0.260255	0.0104415
miR-139-3p	DKK3	-0.212588	0.0375734
miR-452-3p	SOX6	-0.283315	0.00515633
miR-4661-5p	SOX6	-0.252659	0.0130081
miR-4746-5p	SOX6	-0.320243	0.00146852
miR-9-5p	SAA2	-0.258526	0.0109829
miR-1180-3p	SAA2	-0.310865	0.00205127
miR-4661-5p	SAA2	-0.241224	0.0179032
miR-452-5p	BBOX1	-0.404449	4.3715e-05
miR-9-5p	PAMR1	-0.298273	0.00316052
miR-1180-3p	PAMR1	-0.518789	6.13545e-08
miR-3677-3p	PAMR1	-0.468373	1.49146e-06
miR-4661-5p	PAMR1	-0.410338	3.29282e-05
[truncated: 596 more rows]
