# Supplementary material for: Transcription Factors and Methylation Drive Prognostic miRNA Dysregulation in Hepatocellular Carcinoma
Source: Front Oncol. 2021 Jul 1;11:691115. doi: 10.3389/fonc.2021.691115 (PMC8297977; doi:10.3389/fonc.2021.691115)
Supplement: Supplementary file 13 [file Table_4.xlsx]

## Sheet: Sheet1
Table S4. Up-regulated targets type
miRNA	Target	Target_type
miR-139-5p	KITLG	Oncogene
miR-139-5p	KITLG	Driver
miR-139-5p	TXNRD1	Driver
miR-139-5p	SPARC	Oncogene
miR-139-5p	SPARC	Driver
miR-139-5p	SPARC	Tumor_Suppressor
miR-139-5p	EBF1	Oncogene
miR-139-5p	EBF1	Driver
miR-139-5p	EBF1	Tumor_Suppressor
miR-139-5p	DBN1	Oncogene
miR-139-5p	SQSTM1	Oncogene
miR-139-5p	SQSTM1	Tumor_Suppressor
miR-139-5p	RFC3	Oncogene
miR-139-5p	HEY1	Oncogene
miR-139-5p	LAPTM4B	Oncogene
miR-139-5p	PTP4A3	Oncogene
miR-139-5p	PTP4A3	Driver
miR-139-5p	PTP4A3	Tumor_Suppressor
miR-139-5p	MUC13	Oncogene
miR-139-5p	RAB6B	Oncogene
miR-139-5p	MRAS	Oncogene
miR-139-5p	B9D1	Tumor_Suppressor
miR-139-5p	PPM1F	Oncogene
miR-139-5p	PDGFB	Oncogene
miR-139-5p	PDGFB	Driver
miR-139-5p	PDGFB	Tumor_Suppressor
miR-139-5p	SFN	Oncogene
miR-139-5p	SFN	Tumor_Suppressor
miR-139-5p	SOCS7	Oncogene
miR-139-5p	PRR11	Oncogene
miR-139-5p	HES6	Oncogene
miR-139-5p	HES6	Driver
miR-139-5p	DTYMK	Oncogene
miR-139-5p	FANCD2	Driver
miR-139-5p	HDAC11	Tumor_Suppressor
miR-139-5p	ILF2	Oncogene
miR-139-5p	UBAP2L	Oncogene
miR-139-5p	CKS1B	Oncogene
miR-139-5p	UBQLN4	Tumor_Suppressor
miR-139-5p	IQGAP3	Oncogene
miR-139-5p	PEA15	Tumor_Suppressor
miR-139-5p	CCNB2	Oncogene
miR-139-5p	TMED3	Tumor_Suppressor
miR-139-5p	TMSB10	Oncogene
miR-139-5p	PAX8	Oncogene
miR-139-5p	PAX8	Tumor_Suppressor
miR-139-5p	MGAT5	Oncogene
miR-139-5p	UBE2S	Oncogene
miR-139-5p	SOX12	Oncogene
miR-139-5p	PLCB1	Tumor_Suppressor
miR-139-5p	CBFA2T2	Tumor_Suppressor
miR-139-5p	DSN1	Driver
miR-139-5p	SRC	Oncogene
miR-139-5p	SRC	Driver
miR-139-5p	SRC	Tumor_Suppressor
miR-139-5p	CCNB1	Oncogene
miR-139-5p	FOXM1	Oncogene
miR-139-5p	FOXM1	Driver
miR-139-5p	FOXM1	Tumor_Suppressor
miR-139-5p	CCND2	Oncogene
miR-139-5p	CCND2	Tumor_Suppressor
miR-139-5p	FLVCR1	Oncogene
miR-139-5p	FLVCR1	Driver
miR-139-5p	FLVCR1	Tumor_Suppressor
miR-139-5p	PTPN14	Tumor_Suppressor
miR-139-5p	LIN9	Driver
miR-139-5p	ABCC4	Oncogene
miR-139-5p	MMP14	Oncogene
miR-139-5p	MMP14	Driver
miR-139-5p	NFATC4	Oncogene
miR-139-5p	GOLPH3L	Oncogene
miR-139-5p	BIRC5	Oncogene
miR-139-5p	BIRC5	Driver
miR-139-5p	SMOC2	Tumor_Suppressor
miR-139-5p	FBXL18	Oncogene
miR-139-5p	RRM2	Oncogene
miR-139-5p	DNMT3A	Oncogene
miR-139-5p	DNMT3A	Driver
miR-139-5p	DNMT3A	Tumor_Suppressor
miR-139-5p	ZWINT	Oncogene
miR-139-5p	CTSA	Oncogene
miR-139-5p	AURKA	Oncogene
miR-139-5p	AURKA	Driver
miR-139-5p	AURKA	Tumor_Suppressor
miR-139-5p	H2AFZ	Oncogene
miR-139-5p	H2AFZ	Driver
miR-139-5p	CCNA2	Driver
miR-139-5p	BIRC3	Oncogene
miR-139-5p	BIRC3	Driver
miR-139-5p	MCAM	Oncogene
miR-139-5p	MCAM	Tumor_Suppressor
miR-139-5p	ZKSCAN3	Oncogene
miR-139-5p	ZKSCAN3	Driver
miR-139-5p	HMGA1	Oncogene
miR-139-5p	HMGA1	Driver
miR-139-5p	HMGA1	Tumor_Suppressor
miR-139-5p	USP49	Tumor_Suppressor
miR-139-5p	SMC2	Driver
miR-139-5p	PHF19	Oncogene
miR-139-5p	RAB3B	Oncogene
miR-139-5p	PRKAA2	Tumor_Suppressor
miR-139-5p	ADGRL1	Driver
miR-139-5p	RAB3A	Oncogene
miR-139-5p	RAB3A	Tumor_Suppressor
miR-139-5p	GLS	Oncogene
miR-139-5p	GLS	Driver
miR-139-5p	SATB2	Oncogene
miR-139-5p	SATB2	Tumor_Suppressor
miR-139-5p	MAP2	Tumor_Suppressor
miR-139-5p	CMTM4	Tumor_Suppressor
miR-139-5p	CDH13	Oncogene
miR-139-5p	CDH13	Tumor_Suppressor
miR-139-5p	FANCA	Oncogene
miR-139-5p	CD109	Oncogene
miR-139-5p	MMS22L	Oncogene
miR-139-5p	EZH2	Oncogene
miR-139-5p	EZH2	Driver
miR-139-5p	EZH2	Tumor_Suppressor
miR-139-5p	LPL	Tumor_Suppressor
miR-139-5p	LZTS1	Tumor_Suppressor
miR-139-5p	RHOBTB2	Oncogene
miR-139-5p	RHOBTB2	Tumor_Suppressor
miR-139-5p	STC1	Oncogene
miR-139-5p	EIF5A2	Oncogene
miR-139-5p	IGF2BP2	Tumor_Suppressor
miR-139-5p	NSD2	Oncogene
miR-139-5p	NSD2	Driver
miR-139-5p	PSPH	Oncogene
miR-139-5p	PSPH	Driver
miR-139-5p	GTF2IRD1	Driver
miR-139-5p	FGF13	Driver
miR-139-5p	IRAK1	Oncogene
miR-139-5p	ITGA2	Oncogene
miR-139-5p	MAP3K9	Driver
miR-139-5p	MAP3K9	Tumor_Suppressor
miR-139-5p	KLF13	Oncogene
miR-139-5p	KLF13	Tumor_Suppressor
miR-139-5p	FAM83H	Oncogene
miR-139-3p	KITLG	Oncogene
miR-139-3p	KITLG	Driver
miR-139-3p	PDGFRB	Oncogene
miR-139-3p	PDGFRB	Driver
miR-139-3p	SPARC	Oncogene
miR-139-3p	SPARC	Driver
miR-139-3p	SPARC	Tumor_Suppressor
miR-139-3p	HEY1	Oncogene
miR-139-3p	PTP4A3	Oncogene
miR-139-3p	PTP4A3	Driver
miR-139-3p	PTP4A3	Tumor_Suppressor
miR-139-3p	MRAS	Oncogene
miR-139-3p	TRIM16	Tumor_Suppressor
miR-139-3p	B9D1	Tumor_Suppressor
miR-139-3p	PDGFB	Oncogene
miR-139-3p	PDGFB	Driver
miR-139-3p	PDGFB	Tumor_Suppressor
miR-139-3p	EPHB2	Tumor_Suppressor
miR-139-3p	STMN1	Oncogene
miR-139-3p	STMN1	Tumor_Suppressor
miR-139-3p	SFN	Oncogene
miR-139-3p	SFN	Tumor_Suppressor
miR-139-3p	PRR11	Oncogene
miR-139-3p	BRIP1	Oncogene
miR-139-3p	BRIP1	Driver
miR-139-3p	BRIP1	Tumor_Suppressor
miR-139-3p	FANCD2	Driver
miR-139-3p	HDAC11	Tumor_Suppressor
miR-139-3p	GBA	Oncogene
miR-139-3p	UBQLN4	Tumor_Suppressor
miR-139-3p	PEA15	Tumor_Suppressor
miR-139-3p	WDR76	Tumor_Suppressor
miR-139-3p	ANXA2	Oncogene
miR-139-3p	ANXA2	Driver
miR-139-3p	DAPK2	Tumor_Suppressor
miR-139-3p	PCLAF	Oncogene
miR-139-3p	RASL12	Oncogene
miR-139-3p	RASL12	Tumor_Suppressor
miR-139-3p	PKM	Oncogene
miR-139-3p	PKM	Driver
miR-139-3p	MFGE8	Driver
miR-139-3p	EHD2	Tumor_Suppressor
miR-139-3p	PAX8	Oncogene
miR-139-3p	PAX8	Tumor_Suppressor
miR-139-3p	MGAT5	Oncogene
miR-139-3p	APC2	Tumor_Suppressor
miR-139-3p	SPC24	Oncogene
miR-139-3p	SOX12	Oncogene
miR-139-3p	CBFA2T2	Tumor_Suppressor
miR-139-3p	RBL1	Oncogene
miR-139-3p	RBL1	Tumor_Suppressor
miR-139-3p	SRC	Oncogene
miR-139-3p	SRC	Driver
miR-139-3p	SRC	Tumor_Suppressor
miR-139-3p	KIF11	Oncogene
miR-139-3p	KIF11	Driver
miR-139-3p	SNRPE	Oncogene
miR-139-3p	CD34	Oncogene
miR-139-3p	CD34	Driver
miR-139-3p	FLVCR1	Oncogene
miR-139-3p	FLVCR1	Driver
miR-139-3p	FLVCR1	Tumor_Suppressor
miR-139-3p	CENPF	Oncogene
miR-139-3p	CENPF	Driver
miR-139-3p	TRIM11	Oncogene
miR-139-3p	EGLN3	Tumor_Suppressor
miR-139-3p	GOLPH3L	Oncogene
miR-139-3p	BIRC5	Oncogene
miR-139-3p	BIRC5	Driver
miR-139-3p	CCDC170	Driver
miR-139-3p	FOXK1	Oncogene
miR-139-3p	FOXK1	Tumor_Suppressor
miR-139-3p	FBXL18	Oncogene
miR-139-3p	DNMT3A	Oncogene
miR-139-3p	DNMT3A	Driver
miR-139-3p	DNMT3A	Tumor_Suppressor
miR-139-3p	CDK1	Oncogene
miR-139-3p	CDK1	Tumor_Suppressor
miR-139-3p	PLAU	Oncogene
miR-139-3p	MYBL2	Oncogene
miR-139-3p	MYBL2	Tumor_Suppressor
miR-139-3p	AURKA	Oncogene
miR-139-3p	AURKA	Driver
miR-139-3p	AURKA	Tumor_Suppressor
miR-139-3p	H2AFZ	Oncogene
miR-139-3p	H2AFZ	Driver
miR-139-3p	BIRC3	Oncogene
miR-139-3p	BIRC3	Driver
miR-139-3p	MCAM	Oncogene
miR-139-3p	MCAM	Tumor_Suppressor
miR-139-3p	THY1	Oncogene
miR-139-3p	THY1	Driver
miR-139-3p	THY1	Tumor_Suppressor
miR-139-3p	CHEK1	Oncogene
miR-139-3p	CHEK1	Tumor_Suppressor
miR-139-3p	ZKSCAN3	Oncogene
miR-139-3p	ZKSCAN3	Driver
miR-139-3p	USP49	Tumor_Suppressor
miR-139-3p	PHF19	Oncogene
miR-139-3p	ST6GALNAC4	Driver
miR-139-3p	PIK3R3	Tumor_Suppressor
miR-139-3p	RAB3B	Oncogene
miR-139-3p	PRKAA2	Tumor_Suppressor
miR-139-3p	ADGRL1	Driver
miR-139-3p	B3GNT3	Oncogene
miR-139-3p	MAP2	Tumor_Suppressor
miR-139-3p	DKK3	Oncogene
miR-139-3p	DKK3	Tumor_Suppressor
miR-139-3p	ADGRG1	Oncogene
miR-139-3p	ADGRG1	Tumor_Suppressor
miR-139-3p	CDH11	Tumor_Suppressor
miR-139-3p	CMTM4	Tumor_Suppressor
miR-139-3p	NOL3	Tumor_Suppressor
miR-139-3p	FANCA	Oncogene
miR-139-3p	FLNC	Tumor_Suppressor
miR-139-3p	LZTS1	Tumor_Suppressor
miR-139-3p	RHOBTB2	Oncogene
miR-139-3p	RHOBTB2	Tumor_Suppressor
miR-139-3p	LOXL2	Oncogene
miR-139-3p	LOXL2	Driver
miR-139-3p	EIF5A2	Oncogene
miR-139-3p	TFRC	Oncogene
miR-139-3p	NSD2	Oncogene
miR-139-3p	NSD2	Driver
miR-139-3p	PSPH	Oncogene
miR-139-3p	PSPH	Driver
miR-139-3p	LIMK1	Oncogene
miR-139-3p	GTF2IRD1	Driver
miR-139-3p	IRAK1	Oncogene
miR-139-3p	ITGA2	Oncogene
miR-139-3p	MAP3K9	Driver
miR-139-3p	MAP3K9	Tumor_Suppressor
miR-139-3p	NUSAP1	Oncogene
miR-139-3p	NUSAP1	Driver
miR-139-3p	CDKN2A	Oncogene
miR-139-3p	CDKN2A	Driver
miR-139-3p	CDKN2A	Tumor_Suppressor
miR-139-3p	CDKN2B	Oncogene
miR-139-3p	CDKN2B	Tumor_Suppressor
miR-139-3p	GOLM1	Oncogene
miR-5589-5p	TSPAN8	Oncogene
miR-5589-5p	EBF1	Oncogene
miR-5589-5p	EBF1	Driver
miR-5589-5p	EBF1	Tumor_Suppressor
miR-5589-5p	RFC3	Oncogene
miR-5589-5p	ZNF703	Oncogene
miR-5589-5p	ZNF703	Driver
miR-5589-5p	MCM4	Driver
miR-5589-5p	LAPTM4B	Oncogene
miR-5589-5p	ATAD2	Oncogene
miR-5589-5p	FBXO32	Tumor_Suppressor
miR-5589-5p	PTP4A3	Oncogene
miR-5589-5p	PTP4A3	Driver
miR-5589-5p	PTP4A3	Tumor_Suppressor
miR-5589-5p	RAB6B	Oncogene
miR-5589-5p	MRAS	Oncogene
miR-5589-5p	SEMA3F	Tumor_Suppressor
miR-5589-5p	RTL10	Driver
miR-5589-5p	PPM1F	Oncogene
miR-5589-5p	STMN1	Oncogene
miR-5589-5p	STMN1	Tumor_Suppressor
miR-5589-5p	SFN	Oncogene
miR-5589-5p	SFN	Tumor_Suppressor
miR-5589-5p	CDCA5	Oncogene
miR-5589-5p	CDC6	Oncogene
miR-5589-5p	MAPT	Oncogene
miR-5589-5p	PRR11	Oncogene
miR-5589-5p	BRIP1	Oncogene
miR-5589-5p	BRIP1	Driver
miR-5589-5p	BRIP1	Tumor_Suppressor
miR-5589-5p	HES6	Oncogene
miR-5589-5p	HES6	Driver
miR-5589-5p	FANCD2	Driver
miR-5589-5p	HDAC11	Tumor_Suppressor
miR-5589-5p	S100A1	Oncogene
miR-5589-5p	SHC1	Oncogene
miR-5589-5p	SHC1	Driver
miR-5589-5p	CKS1B	Oncogene
miR-5589-5p	GBA	Oncogene
miR-5589-5p	PEA15	Tumor_Suppressor
miR-5589-5p	WDR76	Tumor_Suppressor
miR-5589-5p	DAPK2	Tumor_Suppressor
miR-5589-5p	PCLAF	Oncogene
miR-5589-5p	SPC24	Oncogene
miR-5589-5p	SOX12	Oncogene
miR-5589-5p	SRXN1	Oncogene
miR-5589-5p	CBFA2T2	Tumor_Suppressor
miR-5589-5p	PIGU	Oncogene
miR-5589-5p	DSN1	Driver
miR-5589-5p	RBL1	Oncogene
miR-5589-5p	RBL1	Tumor_Suppressor
miR-5589-5p	SNCG	Oncogene
miR-5589-5p	KIF11	Oncogene
miR-5589-5p	KIF11	Driver
miR-5589-5p	FOXM1	Oncogene
miR-5589-5p	FOXM1	Driver
miR-5589-5p	FOXM1	Tumor_Suppressor
miR-5589-5p	RACGAP1	Oncogene
miR-5589-5p	RACGAP1	Driver
miR-5589-5p	SNRPE	Oncogene
miR-5589-5p	CD34	Oncogene
miR-5589-5p	CD34	Driver
miR-5589-5p	FLVCR1	Oncogene
miR-5589-5p	FLVCR1	Driver
miR-5589-5p	FLVCR1	Tumor_Suppressor
miR-5589-5p	CHRM3	Oncogene
miR-5589-5p	FASN	Oncogene
miR-5589-5p	FASN	Driver
miR-5589-5p	CCDC170	Driver
miR-5589-5p	FOXK1	Oncogene
miR-5589-5p	FOXK1	Tumor_Suppressor
miR-5589-5p	CDK1	Oncogene
miR-5589-5p	CDK1	Tumor_Suppressor
miR-5589-5p	UBE2C	Oncogene
miR-5589-5p	MCAM	Oncogene
miR-5589-5p	MCAM	Tumor_Suppressor
miR-5589-5p	THY1	Oncogene
miR-5589-5p	THY1	Driver
miR-5589-5p	THY1	Tumor_Suppressor
miR-5589-5p	CHEK1	Oncogene
miR-5589-5p	CHEK1	Tumor_Suppressor
miR-5589-5p	ZKSCAN3	Oncogene
miR-5589-5p	ZKSCAN3	Driver
miR-5589-5p	UBD	Oncogene
miR-5589-5p	UBD	Driver
miR-5589-5p	TCF19	Tumor_Suppressor
miR-5589-5p	EHMT2	Oncogene
miR-5589-5p	EHMT2	Driver
miR-5589-5p	EHMT2	Tumor_Suppressor
miR-5589-5p	PIK3R3	Tumor_Suppressor
miR-5589-5p	RAB3B	Oncogene
miR-5589-5p	CMTM4	Tumor_Suppressor
miR-5589-5p	CDH13	Oncogene
miR-5589-5p	CDH13	Tumor_Suppressor
miR-5589-5p	OSGIN1	Tumor_Suppressor
miR-5589-5p	FANCA	Oncogene
miR-5589-5p	MMS22L	Oncogene
miR-5589-5p	NCAPG2	Oncogene
miR-5589-5p	NCAPG2	Driver
miR-5589-5p	LOXL2	Oncogene
miR-5589-5p	LOXL2	Driver
miR-5589-5p	STC1	Oncogene
miR-5589-5p	PBK	Oncogene
miR-5589-5p	PBK	Driver
miR-5589-5p	NSD2	Oncogene
miR-5589-5p	NSD2	Driver
miR-5589-5p	CCNF	Tumor_Suppressor
miR-5589-5p	PSPH	Oncogene
miR-5589-5p	PSPH	Driver
miR-5589-5p	GTF2IRD1	Driver
miR-5589-5p	FGF13	Driver
miR-5589-5p	IRAK1	Oncogene
miR-5589-5p	MAP3K9	Driver
miR-5589-5p	MAP3K9	Tumor_Suppressor
miR-5589-5p	KLF13	Oncogene
miR-5589-5p	KLF13	Tumor_Suppressor
miR-5589-5p	FAM83H	Oncogene
miR-5589-5p	CDKN2A	Oncogene
miR-5589-5p	CDKN2A	Driver
miR-5589-5p	CDKN2A	Tumor_Suppressor
miR-5589-3p	PDGFRB	Oncogene
miR-5589-3p	PDGFRB	Driver
miR-5589-3p	CKAP2	Oncogene
miR-5589-3p	ZNF703	Oncogene
miR-5589-3p	ZNF703	Driver
miR-5589-3p	MCM4	Driver
miR-5589-3p	HEY1	Oncogene
miR-5589-3p	ANGPT1	Tumor_Suppressor
miR-5589-3p	FBXO32	Tumor_Suppressor
miR-5589-3p	PTP4A3	Oncogene
miR-5589-3p	PTP4A3	Driver
miR-5589-3p	PTP4A3	Tumor_Suppressor
miR-5589-3p	RAB6B	Oncogene
miR-5589-3p	MRAS	Oncogene
miR-5589-3p	RTL10	Driver
miR-5589-3p	PPM1F	Oncogene
miR-5589-3p	SFN	Oncogene
miR-5589-3p	SFN	Tumor_Suppressor
miR-5589-3p	CDK16	Oncogene
miR-5589-3p	SOCS7	Oncogene
miR-5589-3p	MAPT	Oncogene
miR-5589-3p	RNF43	Oncogene
miR-5589-3p	RNF43	Tumor_Suppressor
miR-5589-3p	PRR11	Oncogene
miR-5589-3p	HES6	Oncogene
miR-5589-3p	HES6	Driver
miR-5589-3p	FANCD2	Driver
miR-5589-3p	HDAC11	Tumor_Suppressor
miR-5589-3p	UBAP2L	Oncogene
miR-5589-3p	PYGO2	Oncogene
miR-5589-3p	PYGO2	Driver
miR-5589-3p	SHC1	Oncogene
miR-5589-3p	SHC1	Driver
miR-5589-3p	UBQLN4	Tumor_Suppressor
miR-5589-3p	PEA15	Tumor_Suppressor
miR-5589-3p	WDR76	Tumor_Suppressor
miR-5589-3p	ANXA2	Oncogene
miR-5589-3p	ANXA2	Driver
miR-5589-3p	DAPK2	Tumor_Suppressor
miR-5589-3p	RASL12	Oncogene
miR-5589-3p	RASL12	Tumor_Suppressor
miR-5589-3p	MFGE8	Driver
miR-5589-3p	PRC1	Oncogene
miR-5589-3p	PRC1	Tumor_Suppressor
miR-5589-3p	PAX8	Oncogene
miR-5589-3p	PAX8	Tumor_Suppressor
miR-5589-3p	SOX12	Oncogene
miR-5589-3p	CBFA2T2	Tumor_Suppressor
miR-5589-3p	PIGU	Oncogene
miR-5589-3p	DSN1	Driver
miR-5589-3p	RBL1	Oncogene
miR-5589-3p	RBL1	Tumor_Suppressor
miR-5589-3p	KIF11	Oncogene
miR-5589-3p	KIF11	Driver
miR-5589-3p	RACGAP1	Oncogene
miR-5589-3p	RACGAP1	Driver
miR-5589-3p	SNRPE	Oncogene
miR-5589-3p	GOLPH3L	Oncogene
miR-5589-3p	BIRC5	Oncogene
miR-5589-3p	BIRC5	Driver
miR-5589-3p	FOXK1	Oncogene
miR-5589-3p	FOXK1	Tumor_Suppressor
miR-5589-3p	RRM2	Oncogene
miR-5589-3p	DNMT3A	Oncogene
miR-5589-3p	DNMT3A	Driver
miR-5589-3p	DNMT3A	Tumor_Suppressor
miR-5589-3p	ZWINT	Oncogene
miR-5589-3p	MYBL2	Oncogene
miR-5589-3p	MYBL2	Tumor_Suppressor
miR-5589-3p	CCNA2	Driver
miR-5589-3p	MCAM	Oncogene
miR-5589-3p	MCAM	Tumor_Suppressor
miR-5589-3p	THY1	Oncogene
miR-5589-3p	THY1	Driver
miR-5589-3p	THY1	Tumor_Suppressor
miR-5589-3p	NELFE	Oncogene
miR-5589-3p	NELFE	Driver
miR-5589-3p	KIFC1	Oncogene
miR-5589-3p	HMGA1	Oncogene
miR-5589-3p	HMGA1	Driver
miR-5589-3p	HMGA1	Tumor_Suppressor
miR-5589-3p	USP49	Tumor_Suppressor
miR-5589-3p	PHF19	Oncogene
miR-5589-3p	PIK3R3	Tumor_Suppressor
miR-5589-3p	RAB3B	Oncogene
miR-5589-3p	RAB3A	Oncogene
miR-5589-3p	RAB3A	Tumor_Suppressor
miR-5589-3p	BARD1	Oncogene
miR-5589-3p	BARD1	Tumor_Suppressor
miR-5589-3p	CMTM4	Tumor_Suppressor
miR-5589-3p	NOL3	Tumor_Suppressor
miR-5589-3p	GINS2	Oncogene
miR-5589-3p	FANCA	Oncogene
miR-5589-3p	CD109	Oncogene
miR-5589-3p	LPL	Tumor_Suppressor
miR-5589-3p	LOXL2	Oncogene
miR-5589-3p	LOXL2	Driver
miR-5589-3p	STC1	Oncogene
miR-5589-3p	MECOM	Oncogene
miR-5589-3p	ECT2	Oncogene
miR-5589-3p	NSD2	Oncogene
miR-5589-3p	NSD2	Driver
miR-5589-3p	NCAPG	Oncogene
miR-5589-3p	CCNF	Tumor_Suppressor
miR-5589-3p	LIMK1	Oncogene
miR-5589-3p	GTF2IRD1	Driver
miR-5589-3p	FGF13	Driver
miR-5589-3p	IKBKG	Oncogene
miR-5589-3p	IKBKG	Driver
miR-5589-3p	ITGA2	Oncogene
miR-5589-3p	MAP3K9	Driver
miR-5589-3p	MAP3K9	Tumor_Suppressor
miR-5589-3p	KLF13	Oncogene
miR-5589-3p	KLF13	Tumor_Suppressor
miR-5589-3p	FAM83H	Oncogene
miR-5589-3p	RECQL4	Tumor_Suppressor
miR-5589-3p	TPM2	Tumor_Suppressor
miR-99a-5p	KITLG	Oncogene
miR-99a-5p	KITLG	Driver
miR-99a-5p	PLXNC1	Tumor_Suppressor
miR-99a-5p	SPARC	Oncogene
miR-99a-5p	SPARC	Driver
miR-99a-5p	SPARC	Tumor_Suppressor
miR-99a-5p	EBF1	Oncogene
miR-99a-5p	EBF1	Driver
miR-99a-5p	EBF1	Tumor_Suppressor
miR-99a-5p	ATAD2	Oncogene
miR-99a-5p	FBXO32	Tumor_Suppressor
miR-99a-5p	SEMA3F	Tumor_Suppressor
miR-99a-5p	SEMA3B	Tumor_Suppressor
miR-99a-5p	TRIM16	Tumor_Suppressor
miR-99a-5p	STMN1	Oncogene
miR-99a-5p	STMN1	Tumor_Suppressor
miR-99a-5p	SFN	Oncogene
miR-99a-5p	SFN	Tumor_Suppressor
miR-99a-5p	CDK16	Oncogene
miR-99a-5p	SOCS7	Oncogene
miR-99a-5p	MAPT	Oncogene
miR-99a-5p	BRIP1	Oncogene
miR-99a-5p	BRIP1	Driver
miR-99a-5p	BRIP1	Tumor_Suppressor
miR-99a-5p	HES6	Oncogene
miR-99a-5p	HES6	Driver
miR-99a-5p	GBA	Oncogene
miR-99a-5p	ARHGEF11	Oncogene
miR-99a-5p	WDR76	Tumor_Suppressor
miR-99a-5p	MFGE8	Driver
miR-99a-5p	FUT1	Oncogene
miR-99a-5p	FUT1	Driver
miR-99a-5p	ARID3A	Oncogene
miR-99a-5p	SRC	Oncogene
miR-99a-5p	SRC	Driver
miR-99a-5p	SRC	Tumor_Suppressor
miR-99a-5p	SNRPE	Oncogene
miR-99a-5p	CCDC170	Driver
miR-99a-5p	FBXL18	Oncogene
miR-99a-5p	THY1	Oncogene
miR-99a-5p	THY1	Driver
miR-99a-5p	THY1	Tumor_Suppressor
miR-99a-5p	ZKSCAN3	Oncogene
miR-99a-5p	ZKSCAN3	Driver
miR-99a-5p	TCF19	Tumor_Suppressor
miR-99a-5p	USP49	Tumor_Suppressor
miR-99a-5p	PIK3R3	Tumor_Suppressor
miR-99a-5p	RAB3B	Oncogene
miR-99a-5p	CMTM4	Tumor_Suppressor
miR-99a-5p	LZTS1	Tumor_Suppressor
miR-99a-5p	RHOBTB2	Oncogene
miR-99a-5p	RHOBTB2	Tumor_Suppressor
miR-99a-5p	NSD2	Oncogene
miR-99a-5p	NSD2	Driver
miR-99a-5p	ACSL4	Oncogene
miR-99a-5p	ACSL4	Tumor_Suppressor
miR-99a-5p	PLXNA3	Driver
miR-99a-5p	TONSL	Oncogene
miR-125b-5p	KITLG	Oncogene
miR-125b-5p	KITLG	Driver
miR-125b-5p	PDGFRB	Oncogene
miR-125b-5p	PDGFRB	Driver
miR-125b-5p	SPARC	Oncogene
miR-125b-5p	SPARC	Driver
miR-125b-5p	SPARC	Tumor_Suppressor
miR-125b-5p	EBF1	Oncogene
miR-125b-5p	EBF1	Driver
miR-125b-5p	EBF1	Tumor_Suppressor
miR-125b-5p	STC2	Oncogene
miR-125b-5p	STC2	Tumor_Suppressor
miR-125b-5p	SQSTM1	Oncogene
miR-125b-5p	SQSTM1	Tumor_Suppressor
miR-125b-5p	ZNF703	Oncogene
miR-125b-5p	ZNF703	Driver
miR-125b-5p	HEY1	Oncogene
miR-125b-5p	RAB6B	Oncogene
miR-125b-5p	MRAS	Oncogene
miR-125b-5p	B9D1	Tumor_Suppressor
miR-125b-5p	RTL10	Driver
miR-125b-5p	STMN1	Oncogene
miR-125b-5p	STMN1	Tumor_Suppressor
miR-125b-5p	CDCA5	Oncogene
miR-125b-5p	CDK16	Oncogene
miR-125b-5p	SOCS7	Oncogene
miR-125b-5p	CDC6	Oncogene
miR-125b-5p	KAT2A	Oncogene
miR-125b-5p	ETV4	Oncogene
miR-125b-5p	MAPT	Oncogene
miR-125b-5p	FANCD2	Driver
miR-125b-5p	HDAC11	Tumor_Suppressor
miR-125b-5p	SHC1	Oncogene
miR-125b-5p	SHC1	Driver
miR-125b-5p	GBA	Oncogene
miR-125b-5p	UBQLN4	Tumor_Suppressor
miR-125b-5p	ARHGEF11	Oncogene
miR-125b-5p	PEA15	Tumor_Suppressor
miR-125b-5p	WDR76	Tumor_Suppressor
miR-125b-5p	DAPK2	Tumor_Suppressor
miR-125b-5p	PCLAF	Oncogene
miR-125b-5p	RASL12	Oncogene
miR-125b-5p	RASL12	Tumor_Suppressor
miR-125b-5p	PKM	Oncogene
miR-125b-5p	PKM	Driver
miR-125b-5p	MFGE8	Driver
miR-125b-5p	PRC1	Oncogene
miR-125b-5p	PRC1	Tumor_Suppressor
miR-125b-5p	EHD2	Tumor_Suppressor
miR-125b-5p	TMSB10	Oncogene
miR-125b-5p	PAX8	Oncogene
miR-125b-5p	PAX8	Tumor_Suppressor
miR-125b-5p	ARID3A	Oncogene
miR-125b-5p	UBE2S	Oncogene
miR-125b-5p	SRXN1	Oncogene
miR-125b-5p	CBFA2T2	Tumor_Suppressor
miR-125b-5p	SRC	Oncogene
miR-125b-5p	SRC	Driver
miR-125b-5p	SRC	Tumor_Suppressor
miR-125b-5p	KIF11	Oncogene
miR-125b-5p	KIF11	Driver
miR-125b-5p	RACGAP1	Oncogene
miR-125b-5p	RACGAP1	Driver
miR-125b-5p	PHLDA3	Tumor_Suppressor
miR-125b-5p	FLVCR1	Oncogene
miR-125b-5p	FLVCR1	Driver
miR-125b-5p	FLVCR1	Tumor_Suppressor
miR-125b-5p	PTPN14	Tumor_Suppressor
miR-125b-5p	PCDH17	Tumor_Suppressor
miR-125b-5p	NFATC4	Oncogene
miR-125b-5p	PIAS3	Tumor_Suppressor
miR-125b-5p	ZNF687	Oncogene
miR-125b-5p	FOXK1	Oncogene
miR-125b-5p	FOXK1	Tumor_Suppressor
miR-125b-5p	FBXL18	Oncogene
miR-125b-5p	DNMT3A	Oncogene
miR-125b-5p	DNMT3A	Driver
miR-125b-5p	DNMT3A	Tumor_Suppressor
miR-125b-5p	CCNA2	Driver
miR-125b-5p	CHEK1	Oncogene
miR-125b-5p	CHEK1	Tumor_Suppressor
miR-125b-5p	SOX4	Oncogene
miR-125b-5p	SOX4	Driver
miR-125b-5p	SOX4	Tumor_Suppressor
miR-125b-5p	ZKSCAN3	Oncogene
miR-125b-5p	ZKSCAN3	Driver
miR-125b-5p	NELFE	Oncogene
miR-125b-5p	NELFE	Driver
miR-125b-5p	BAK1	Oncogene
miR-125b-5p	BAK1	Tumor_Suppressor
miR-125b-5p	USP49	Tumor_Suppressor
miR-125b-5p	SMC2	Driver
miR-125b-5p	ZSWIM5	Tumor_Suppressor
miR-125b-5p	PIK3R3	Tumor_Suppressor
miR-125b-5p	RAB3B	Oncogene
miR-125b-5p	CMTM4	Tumor_Suppressor
miR-125b-5p	NOL3	Tumor_Suppressor
miR-125b-5p	CD109	Oncogene
miR-125b-5p	LZTS1	Tumor_Suppressor
miR-125b-5p	RHOBTB2	Oncogene
miR-125b-5p	RHOBTB2	Tumor_Suppressor
miR-125b-5p	STC1	Oncogene
miR-125b-5p	TFRC	Oncogene
miR-125b-5p	SPON2	Oncogene
miR-125b-5p	NSD2	Oncogene
miR-125b-5p	NSD2	Driver
miR-125b-5p	NCAPG	Oncogene
miR-125b-5p	IRAK1	Oncogene
miR-125b-5p	MAP3K9	Driver
miR-125b-5p	MAP3K9	Tumor_Suppressor
miR-125b-5p	FAM83H	Oncogene
miR-125b-5p	SHARPIN	Oncogene
miR-125b-5p	CDKN2A	Oncogene
miR-125b-5p	CDKN2A	Driver
miR-125b-5p	CDKN2A	Tumor_Suppressor
miR-125b-5p	CDKN2B	Oncogene
miR-125b-5p	CDKN2B	Tumor_Suppressor
miR-101-3p	KITLG	Oncogene
miR-101-3p	KITLG	Driver
miR-101-3p	STMN1	Oncogene
miR-101-3p	STMN1	Tumor_Suppressor
miR-101-3p	SOCS7	Oncogene
miR-101-3p	UBQLN4	Tumor_Suppressor
miR-101-3p	PRC1	Oncogene
miR-101-3p	PRC1	Tumor_Suppressor
miR-101-3p	FUT1	Oncogene
miR-101-3p	FUT1	Driver
miR-101-3p	PAX8	Oncogene
miR-101-3p	PAX8	Tumor_Suppressor
miR-101-3p	KIF11	Oncogene
miR-101-3p	KIF11	Driver
miR-101-3p	FLVCR1	Oncogene
miR-101-3p	FLVCR1	Driver
miR-101-3p	FLVCR1	Tumor_Suppressor
miR-101-3p	THY1	Oncogene
miR-101-3p	THY1	Driver
miR-101-3p	THY1	Tumor_Suppressor
miR-101-3p	USP49	Tumor_Suppressor
miR-101-3p	SMC2	Driver
miR-101-3p	ZSWIM5	Tumor_Suppressor
miR-101-3p	RAB3B	Oncogene
miR-101-3p	CMTM4	Tumor_Suppressor
miR-101-3p	FANCA	Oncogene
miR-101-3p	STC1	Oncogene
miR-101-3p	NSD2	Oncogene
miR-101-3p	NSD2	Driver
miR-101-3p	FGF13	Driver
miR-101-3p	IRAK1	Oncogene
miR-101-3p	FAT1	Oncogene
miR-101-3p	FAT1	Driver
miR-101-3p	FAT1	Tumor_Suppressor
miR-101-3p	KLF13	Oncogene
miR-101-3p	KLF13	Tumor_Suppressor
miR-101-3p	CDKN2A	Oncogene
miR-101-3p	CDKN2A	Driver
miR-101-3p	CDKN2A	Tumor_Suppressor
