# Supplementary material for: Transcription Factors and Methylation Drive Prognostic miRNA Dysregulation in Hepatocellular Carcinoma
Source: Front Oncol. 2021 Jul 1;11:691115. doi: 10.3389/fonc.2021.691115 (PMC8297977; doi:10.3389/fonc.2021.691115)
Supplement: Supplementary file 14 [file Table_5.xlsx]

## Sheet: Sheet1
Table S5. Down-regulated targets type
miRNA	Target	Target_type
miR-4661-5p	PHLDA1	Tumor_Suppressor
miR-4661-5p	DCN	Oncogene
miR-4661-5p	DCN	Tumor_Suppressor
miR-4661-5p	DUSP1	Oncogene
miR-4661-5p	DUSP1	Driver
miR-4661-5p	DUSP1	Tumor_Suppressor
miR-4661-5p	WDR66	Oncogene
miR-4661-5p	GJB2	Tumor_Suppressor
miR-4661-5p	N4BP2L1	Oncogene
miR-4661-5p	NRG1	Oncogene
miR-4661-5p	NRG1	Driver
miR-4661-5p	TNFRSF11B	Oncogene
miR-4661-5p	TNFRSF11B	Driver
miR-4661-5p	EPHB1	Tumor_Suppressor
miR-4661-5p	CISH	Oncogene
miR-4661-5p	FTCD	Tumor_Suppressor
miR-4661-5p	SLC5A1	Oncogene
miR-4661-5p	EPHA2	Oncogene
miR-4661-5p	EPHA2	Driver
miR-4661-5p	EPHA2	Tumor_Suppressor
miR-4661-5p	THEMIS2	Tumor_Suppressor
miR-4661-5p	VSIG4	Tumor_Suppressor
miR-4661-5p	NGFR	Oncogene
miR-4661-5p	NGFR	Tumor_Suppressor
miR-4661-5p	RBMS3	Oncogene
miR-4661-5p	RBMS3	Tumor_Suppressor
miR-4661-5p	CD1D	Tumor_Suppressor
miR-4661-5p	RGS4	Driver
miR-4661-5p	SLC28A1	Tumor_Suppressor
miR-4661-5p	AXL	Oncogene
miR-4661-5p	AXL	Driver
miR-4661-5p	AXL	Tumor_Suppressor
miR-4661-5p	ATOH8	Oncogene
miR-4661-5p	STEAP3	Oncogene
miR-4661-5p	STEAP3	Tumor_Suppressor
miR-4661-5p	MRO	Oncogene
miR-4661-5p	CCBE1	Oncogene
miR-4661-5p	CCBE1	Tumor_Suppressor
miR-4661-5p	GADD45B	Oncogene
miR-4661-5p	LRG1	Oncogene
miR-4661-5p	LRG1	Tumor_Suppressor
miR-4661-5p	PRAM1	Oncogene
miR-4661-5p	MAT1A	Oncogene
miR-4661-5p	MAT1A	Tumor_Suppressor
miR-4661-5p	DUSP5	Oncogene
miR-4661-5p	DUSP5	Tumor_Suppressor
miR-4661-5p	RNF180	Tumor_Suppressor
miR-4661-5p	TSLP	Oncogene
miR-4661-5p	TSLP	Driver
miR-4661-5p	MCC	Oncogene
miR-4661-5p	MCC	Tumor_Suppressor
miR-4661-5p	CD4	Oncogene
miR-4661-5p	CD4	Driver
miR-4661-5p	CLEC1B	Oncogene
miR-4661-5p	GPD1	Tumor_Suppressor
miR-4661-5p	ATF3	Oncogene
miR-4661-5p	ATF3	Tumor_Suppressor
miR-4661-5p	NDRG2	Oncogene
miR-4661-5p	NDRG2	Tumor_Suppressor
miR-4661-5p	FRMD6	Tumor_Suppressor
miR-4661-5p	CD300A	Oncogene
miR-4661-5p	CD300A	Tumor_Suppressor
miR-4661-5p	SOCS3	Oncogene
miR-4661-5p	SOCS3	Tumor_Suppressor
miR-4661-5p	ESR1	Oncogene
miR-4661-5p	ESR1	Driver
miR-4661-5p	ESR1	Tumor_Suppressor
miR-4661-5p	PLG	Oncogene
miR-4661-5p	KLF6	Oncogene
miR-4661-5p	KLF6	Tumor_Suppressor
miR-4661-5p	CXCL12	Oncogene
miR-4661-5p	CXCL12	Driver
miR-4661-5p	MBL2	Driver
miR-4661-5p	EGR2	Oncogene
miR-4661-5p	EGR2	Tumor_Suppressor
miR-4661-5p	CTNNA3	Tumor_Suppressor
miR-4661-5p	SAMSN1	Oncogene
miR-4661-5p	SAMSN1	Tumor_Suppressor
miR-4661-5p	ADAMTS1	Tumor_Suppressor
miR-4661-5p	SULT1E1	Oncogene
miR-4661-5p	ANTXR2	Oncogene
miR-4661-5p	WNT11	Tumor_Suppressor
miR-4661-5p	KLF4	Oncogene
miR-4661-5p	KLF4	Driver
miR-4661-5p	KLF4	Tumor_Suppressor
miR-4661-5p	JUNB	Oncogene
miR-4661-5p	JUNB	Tumor_Suppressor
miR-4661-5p	ZFP36	Oncogene
miR-4661-5p	ZFP36	Tumor_Suppressor
miR-4661-5p	SERTAD1	Oncogene
miR-4661-5p	RND3	Oncogene
miR-4661-5p	RND3	Tumor_Suppressor
miR-4661-5p	INS-IGF2	Oncogene
miR-4661-5p	LYVE1	Oncogene
miR-4661-5p	SOX6	Tumor_Suppressor
miR-4661-5p	PAMR1	Tumor_Suppressor
miR-4661-5p	GNAO1	Tumor_Suppressor
miR-4661-5p	MT1F	Tumor_Suppressor
miR-4661-5p	SMPD3	Tumor_Suppressor
miR-4661-5p	TAT	Oncogene
miR-4661-5p	TAT	Tumor_Suppressor
miR-4661-5p	BACH2	Tumor_Suppressor
miR-4661-5p	TCF21	Tumor_Suppressor
miR-4661-5p	STX11	Tumor_Suppressor
miR-4661-5p	DLC1	Oncogene
miR-4661-5p	DLC1	Tumor_Suppressor
miR-4661-5p	EGR3	Oncogene
miR-4661-5p	EGR3	Tumor_Suppressor
miR-4661-5p	PON1	Driver
miR-4661-5p	AZGP1	Tumor_Suppressor
miR-4661-5p	SERPINE1	Oncogene
miR-4661-5p	SERPINE1	Tumor_Suppressor
miR-4661-5p	FOXP2	Oncogene
miR-4661-5p	FOXP2	Tumor_Suppressor
miR-4661-5p	ARHGAP10	Tumor_Suppressor
miR-4661-5p	ACSL1	Oncogene
miR-4661-5p	ACSL1	Tumor_Suppressor
miR-4661-5p	CYP4V2	Oncogene
miR-4661-5p	IL7R	Oncogene
miR-4661-5p	IL7R	Driver
miR-4661-5p	GHR	Oncogene
miR-4661-5p	ZFP36L1	Tumor_Suppressor
miR-4661-5p	FOS	Oncogene
miR-4661-5p	FOS	Driver
miR-4661-5p	JDP2	Oncogene
miR-4661-5p	JDP2	Tumor_Suppressor
miR-4661-5p	FLRT2	Tumor_Suppressor
miR-4661-5p	GPR65	Tumor_Suppressor
miR-4661-5p	THBS1	Oncogene
miR-4661-5p	THBS1	Tumor_Suppressor
miR-4661-5p	IL33	Tumor_Suppressor
miR-4661-5p	AQP7	Oncogene
miR-4661-5p	PRUNE2	Tumor_Suppressor
miR-4661-5p	IDNK	Tumor_Suppressor
miR-4746-5p	PHLDA1	Tumor_Suppressor
miR-4746-5p	DCN	Oncogene
miR-4746-5p	DCN	Tumor_Suppressor
miR-4746-5p	IGF1	Oncogene
miR-4746-5p	IGF1	Driver
miR-4746-5p	IGF1	Tumor_Suppressor
miR-4746-5p	DUSP1	Oncogene
miR-4746-5p	DUSP1	Driver
miR-4746-5p	DUSP1	Tumor_Suppressor
miR-4746-5p	TRPV4	Oncogene
miR-4746-5p	DTX1	Oncogene
miR-4746-5p	DTX1	Tumor_Suppressor
miR-4746-5p	GJB2	Tumor_Suppressor
miR-4746-5p	N4BP2L1	Oncogene
miR-4746-5p	NRG1	Oncogene
miR-4746-5p	NRG1	Driver
miR-4746-5p	CEBPD	Tumor_Suppressor
miR-4746-5p	TRIB1	Oncogene
miR-4746-5p	TRIB1	Tumor_Suppressor
miR-4746-5p	CCL3	Driver
miR-4746-5p	SLC5A1	Oncogene
miR-4746-5p	MAFF	Oncogene
miR-4746-5p	ERRFI1	Oncogene
miR-4746-5p	ERRFI1	Tumor_Suppressor
miR-4746-5p	EPHA2	Oncogene
miR-4746-5p	EPHA2	Driver
miR-4746-5p	EPHA2	Tumor_Suppressor
miR-4746-5p	MAN1C1	Tumor_Suppressor
miR-4746-5p	VSIG4	Tumor_Suppressor
miR-4746-5p	AR	Oncogene
miR-4746-5p	AR	Driver
miR-4746-5p	AR	Tumor_Suppressor
miR-4746-5p	SLC16A2	Oncogene
miR-4746-5p	NGFR	Oncogene
miR-4746-5p	NGFR	Tumor_Suppressor
miR-4746-5p	SPP2	Oncogene
miR-4746-5p	BHLHE40	Tumor_Suppressor
miR-4746-5p	SATB1	Oncogene
miR-4746-5p	RBMS3	Oncogene
miR-4746-5p	RBMS3	Tumor_Suppressor
miR-4746-5p	CRP	Oncogene
miR-4746-5p	CRP	Driver
miR-4746-5p	RGS4	Driver
miR-4746-5p	ATOH8	Oncogene
miR-4746-5p	MRO	Oncogene
miR-4746-5p	CLEC4M	Oncogene
miR-4746-5p	ID1	Oncogene
miR-4746-5p	ID1	Driver
miR-4746-5p	DUSP5	Oncogene
miR-4746-5p	DUSP5	Tumor_Suppressor
miR-4746-5p	TSLP	Oncogene
miR-4746-5p	TSLP	Driver
miR-4746-5p	MCC	Oncogene
miR-4746-5p	MCC	Tumor_Suppressor
miR-4746-5p	KCNN2	Oncogene
miR-4746-5p	CD4	Oncogene
miR-4746-5p	CD4	Driver
miR-4746-5p	CLEC1B	Oncogene
miR-4746-5p	PTGS2	Oncogene
miR-4746-5p	PTGS2	Driver
miR-4746-5p	PTGS2	Tumor_Suppressor
miR-4746-5p	DUSP10	Tumor_Suppressor
miR-4746-5p	MBNL2	Tumor_Suppressor
miR-4746-5p	NDRG2	Oncogene
miR-4746-5p	NDRG2	Tumor_Suppressor
miR-4746-5p	FRMD6	Tumor_Suppressor
miR-4746-5p	MCL1	Oncogene
miR-4746-5p	MCL1	Driver
miR-4746-5p	ESR1	Oncogene
miR-4746-5p	ESR1	Driver
miR-4746-5p	ESR1	Tumor_Suppressor
miR-4746-5p	ID2	Oncogene
miR-4746-5p	ID2	Tumor_Suppressor
miR-4746-5p	RHOB	Oncogene
miR-4746-5p	RHOB	Tumor_Suppressor
miR-4746-5p	KLF6	Oncogene
miR-4746-5p	KLF6	Tumor_Suppressor
miR-4746-5p	CXCL12	Oncogene
miR-4746-5p	CXCL12	Driver
miR-4746-5p	MBL2	Driver
miR-4746-5p	TMPRSS2	Oncogene
miR-4746-5p	PDGFRA	Oncogene
miR-4746-5p	PDGFRA	Driver
miR-4746-5p	ALB	Driver
miR-4746-5p	ANTXR2	Oncogene
miR-4746-5p	WNT11	Tumor_Suppressor
miR-4746-5p	PIM1	Oncogene
miR-4746-5p	PIM1	Driver
miR-4746-5p	NR4A3	Oncogene
miR-4746-5p	NR4A3	Tumor_Suppressor
miR-4746-5p	CSF3R	Oncogene
miR-4746-5p	CSF3R	Driver
miR-4746-5p	MFSD2A	Tumor_Suppressor
miR-4746-5p	ZFP36	Oncogene
miR-4746-5p	ZFP36	Tumor_Suppressor
miR-4746-5p	SERTAD1	Oncogene
miR-4746-5p	WEE1	Oncogene
miR-4746-5p	WEE1	Tumor_Suppressor
miR-4746-5p	SOX6	Tumor_Suppressor
miR-4746-5p	SMPD3	Tumor_Suppressor
miR-4746-5p	SGK1	Oncogene
miR-4746-5p	SGK1	Tumor_Suppressor
miR-4746-5p	KBTBD11	Tumor_Suppressor
miR-4746-5p	DLC1	Oncogene
miR-4746-5p	DLC1	Tumor_Suppressor
miR-4746-5p	NKX3-1	Oncogene
miR-4746-5p	NKX3-1	Tumor_Suppressor
miR-4746-5p	PPARGC1A	Tumor_Suppressor
miR-4746-5p	KDM8	Oncogene
miR-4746-5p	KDM8	Tumor_Suppressor
miR-4746-5p	FGL2	Oncogene
miR-4746-5p	TFPI2	Oncogene
miR-4746-5p	TFPI2	Tumor_Suppressor
miR-4746-5p	CYP3A4	Tumor_Suppressor
miR-4746-5p	NAMPT	Oncogene
miR-4746-5p	FOXP2	Oncogene
miR-4746-5p	FOXP2	Tumor_Suppressor
miR-4746-5p	CPED1	Tumor_Suppressor
miR-4746-5p	ARHGAP10	Tumor_Suppressor
miR-4746-5p	NR3C2	Tumor_Suppressor
miR-4746-5p	FGA	Oncogene
miR-4746-5p	IL7R	Oncogene
miR-4746-5p	IL7R	Driver
miR-4746-5p	LIFR	Tumor_Suppressor
miR-4746-5p	GHR	Oncogene
miR-4746-5p	SLC10A1	Tumor_Suppressor
miR-4746-5p	JDP2	Oncogene
miR-4746-5p	JDP2	Tumor_Suppressor
miR-4746-5p	GPR65	Tumor_Suppressor
miR-4746-5p	AQP7	Oncogene
miR-4746-5p	TJP2	Oncogene
miR-452-3p	DCN	Oncogene
miR-452-3p	DCN	Tumor_Suppressor
miR-452-3p	NRG1	Oncogene
miR-452-3p	NRG1	Driver
miR-452-3p	TRIB1	Oncogene
miR-452-3p	TRIB1	Tumor_Suppressor
miR-452-3p	MYC	Oncogene
miR-452-3p	MYC	Driver
miR-452-3p	MYC	Tumor_Suppressor
miR-452-3p	SLC5A1	Oncogene
miR-452-3p	EPHA2	Oncogene
miR-452-3p	EPHA2	Driver
miR-452-3p	EPHA2	Tumor_Suppressor
miR-452-3p	SLC16A2	Oncogene
miR-452-3p	RBMS3	Oncogene
miR-452-3p	RBMS3	Tumor_Suppressor
miR-452-3p	LDLR	Oncogene
miR-452-3p	DMGDH	Oncogene
miR-452-3p	CXCL14	Oncogene
miR-452-3p	CXCL14	Tumor_Suppressor
miR-452-3p	CD4	Oncogene
miR-452-3p	CD4	Driver
miR-452-3p	PLG	Oncogene
miR-452-3p	EHD3	Tumor_Suppressor
miR-452-3p	KLF6	Oncogene
miR-452-3p	KLF6	Tumor_Suppressor
miR-452-3p	CXCL12	Oncogene
miR-452-3p	CXCL12	Driver
miR-452-3p	MBL2	Driver
miR-452-3p	ANTXR2	Oncogene
miR-452-3p	DBH	Oncogene
miR-452-3p	SOX6	Tumor_Suppressor
miR-452-3p	EGR3	Oncogene
miR-452-3p	EGR3	Tumor_Suppressor
miR-452-3p	LIFR	Tumor_Suppressor
miR-452-3p	JDP2	Oncogene
miR-452-3p	JDP2	Tumor_Suppressor
miR-1180-3p	DUSP6	Oncogene
miR-1180-3p	DUSP6	Tumor_Suppressor
miR-1180-3p	DCN	Oncogene
miR-1180-3p	DCN	Tumor_Suppressor
miR-1180-3p	DTX1	Oncogene
miR-1180-3p	DTX1	Tumor_Suppressor
miR-1180-3p	BCHE	Oncogene
miR-1180-3p	VSIG4	Tumor_Suppressor
miR-1180-3p	RBMS3	Oncogene
miR-1180-3p	RBMS3	Tumor_Suppressor
miR-1180-3p	RGS4	Driver
miR-1180-3p	MAP2K1	Oncogene
miR-1180-3p	MAP2K1	Driver
miR-1180-3p	PLIN1	Driver
miR-1180-3p	PLIN1	Tumor_Suppressor
miR-1180-3p	STEAP3	Oncogene
miR-1180-3p	STEAP3	Tumor_Suppressor
miR-1180-3p	MRO	Oncogene
miR-1180-3p	LRG1	Oncogene
miR-1180-3p	LRG1	Tumor_Suppressor
miR-1180-3p	PRAM1	Oncogene
miR-1180-3p	TSLP	Oncogene
miR-1180-3p	TSLP	Driver
miR-1180-3p	MCC	Oncogene
miR-1180-3p	MCC	Tumor_Suppressor
miR-1180-3p	CD4	Oncogene
miR-1180-3p	CD4	Driver
miR-1180-3p	ATF3	Oncogene
miR-1180-3p	ATF3	Tumor_Suppressor
miR-1180-3p	NDRG2	Oncogene
miR-1180-3p	NDRG2	Tumor_Suppressor
miR-1180-3p	FRMD6	Tumor_Suppressor
miR-1180-3p	AGL	Driver
miR-1180-3p	AGL	Tumor_Suppressor
miR-1180-3p	TMIGD3	Tumor_Suppressor
miR-1180-3p	RHOB	Oncogene
miR-1180-3p	RHOB	Tumor_Suppressor
miR-1180-3p	EHD3	Tumor_Suppressor
miR-1180-3p	KLF6	Oncogene
miR-1180-3p	KLF6	Tumor_Suppressor
miR-1180-3p	CXCL12	Oncogene
miR-1180-3p	CXCL12	Driver
miR-1180-3p	GDF2	Oncogene
miR-1180-3p	GDF2	Tumor_Suppressor
miR-1180-3p	MBL2	Driver
miR-1180-3p	CTNNA3	Tumor_Suppressor
miR-1180-3p	SULT1E1	Oncogene
miR-1180-3p	ANTXR2	Oncogene
miR-1180-3p	HSD17B13	Tumor_Suppressor
miR-1180-3p	WNT11	Tumor_Suppressor
miR-1180-3p	BCO2	Tumor_Suppressor
miR-1180-3p	DBH	Oncogene
miR-1180-3p	CSF3R	Oncogene
miR-1180-3p	CSF3R	Driver
miR-1180-3p	PGM1	Tumor_Suppressor
miR-1180-3p	LYVE1	Oncogene
miR-1180-3p	PAMR1	Tumor_Suppressor
miR-1180-3p	GNAO1	Tumor_Suppressor
miR-1180-3p	MT1F	Tumor_Suppressor
miR-1180-3p	SMPD3	Tumor_Suppressor
miR-1180-3p	TCF21	Tumor_Suppressor
miR-1180-3p	P3H2	Tumor_Suppressor
miR-1180-3p	PPARGC1A	Tumor_Suppressor
miR-1180-3p	KDM8	Oncogene
miR-1180-3p	KDM8	Tumor_Suppressor
miR-1180-3p	HGF	Oncogene
miR-1180-3p	HGF	Driver
miR-1180-3p	PON1	Driver
miR-1180-3p	CYP3A4	Tumor_Suppressor
miR-1180-3p	SERPINE1	Oncogene
miR-1180-3p	SERPINE1	Tumor_Suppressor
miR-1180-3p	RETREG1	Oncogene
miR-1180-3p	RETREG1	Tumor_Suppressor
miR-1180-3p	IL7R	Oncogene
miR-1180-3p	IL7R	Driver
miR-1180-3p	LIFR	Tumor_Suppressor
miR-1180-3p	GHR	Oncogene
miR-1180-3p	FOS	Oncogene
miR-1180-3p	FOS	Driver
miR-1180-3p	FLRT2	Tumor_Suppressor
miR-1180-3p	GPR65	Tumor_Suppressor
miR-1180-3p	IL33	Tumor_Suppressor
miR-1180-3p	AQP7	Oncogene
miR-3677-3p	IGF1	Oncogene
miR-3677-3p	IGF1	Driver
miR-3677-3p	IGF1	Tumor_Suppressor
miR-3677-3p	HK3	Driver
miR-3677-3p	TRPV4	Oncogene
miR-3677-3p	DTX1	Oncogene
miR-3677-3p	DTX1	Tumor_Suppressor
miR-3677-3p	FOXO1	Oncogene
miR-3677-3p	FOXO1	Driver
miR-3677-3p	FOXO1	Tumor_Suppressor
miR-3677-3p	TNFRSF11B	Oncogene
miR-3677-3p	TNFRSF11B	Driver
miR-3677-3p	SLC9A9	Oncogene
miR-3677-3p	SLC9A9	Driver
miR-3677-3p	CISH	Oncogene
miR-3677-3p	SHBG	Oncogene
miR-3677-3p	KDM6B	Oncogene
miR-3677-3p	KDM6B	Driver
miR-3677-3p	KDM6B	Tumor_Suppressor
miR-3677-3p	SLC5A1	Oncogene
miR-3677-3p	MAN1C1	Tumor_Suppressor
miR-3677-3p	NR0B2	Oncogene
miR-3677-3p	NR0B2	Tumor_Suppressor
miR-3677-3p	VSIG4	Tumor_Suppressor
miR-3677-3p	NGFR	Oncogene
miR-3677-3p	NGFR	Tumor_Suppressor
miR-3677-3p	S100A8	Oncogene
miR-3677-3p	S100A8	Tumor_Suppressor
miR-3677-3p	RGS4	Driver
miR-3677-3p	MAP2K1	Oncogene
miR-3677-3p	MAP2K1	Driver
miR-3677-3p	ATF5	Oncogene
miR-3677-3p	ATOH8	Oncogene
miR-3677-3p	MRO	Oncogene
miR-3677-3p	LRG1	Oncogene
miR-3677-3p	LRG1	Tumor_Suppressor
miR-3677-3p	LDLR	Oncogene
miR-3677-3p	TSLP	Oncogene
miR-3677-3p	TSLP	Driver
miR-3677-3p	CLEC1B	Oncogene
miR-3677-3p	GPD1	Tumor_Suppressor
miR-3677-3p	ATF3	Oncogene
miR-3677-3p	ATF3	Tumor_Suppressor
miR-3677-3p	PCDH9	Tumor_Suppressor
miR-3677-3p	EDNRB	Oncogene
miR-3677-3p	EDNRB	Tumor_Suppressor
miR-3677-3p	PNP	Oncogene
miR-3677-3p	NDRG2	Oncogene
miR-3677-3p	NDRG2	Tumor_Suppressor
miR-3677-3p	TMIGD3	Tumor_Suppressor
miR-3677-3p	MCL1	Oncogene
miR-3677-3p	MCL1	Driver
miR-3677-3p	SOCS3	Oncogene
miR-3677-3p	SOCS3	Tumor_Suppressor
miR-3677-3p	ESR1	Oncogene
miR-3677-3p	ESR1	Driver
miR-3677-3p	ESR1	Tumor_Suppressor
miR-3677-3p	PLG	Oncogene
miR-3677-3p	IGFBP3	Oncogene
miR-3677-3p	IGFBP3	Tumor_Suppressor
miR-3677-3p	RHOB	Oncogene
miR-3677-3p	RHOB	Tumor_Suppressor
miR-3677-3p	KHK	Driver
miR-3677-3p	KLF6	Oncogene
miR-3677-3p	KLF6	Tumor_Suppressor
miR-3677-3p	CXCL12	Oncogene
miR-3677-3p	CXCL12	Driver
miR-3677-3p	CTNNA3	Tumor_Suppressor
miR-3677-3p	PBLD	Tumor_Suppressor
miR-3677-3p	TMPRSS2	Oncogene
miR-3677-3p	HSD17B13	Tumor_Suppressor
miR-3677-3p	MMRN1	Driver
miR-3677-3p	DBH	Oncogene
miR-3677-3p	JUNB	Oncogene
miR-3677-3p	JUNB	Tumor_Suppressor
miR-3677-3p	RND3	Oncogene
miR-3677-3p	RND3	Tumor_Suppressor
miR-3677-3p	LYVE1	Oncogene
miR-3677-3p	PAMR1	Tumor_Suppressor
miR-3677-3p	GNAO1	Tumor_Suppressor
miR-3677-3p	BMP5	Tumor_Suppressor
miR-3677-3p	TCF21	Tumor_Suppressor
miR-3677-3p	EGR3	Oncogene
miR-3677-3p	EGR3	Tumor_Suppressor
miR-3677-3p	NKX3-1	Oncogene
miR-3677-3p	NKX3-1	Tumor_Suppressor
miR-3677-3p	P3H2	Tumor_Suppressor
miR-3677-3p	PPARGC1A	Tumor_Suppressor
miR-3677-3p	FGL2	Oncogene
miR-3677-3p	HGF	Oncogene
miR-3677-3p	HGF	Driver
miR-3677-3p	PON1	Driver
miR-3677-3p	SERPINE1	Oncogene
miR-3677-3p	SERPINE1	Tumor_Suppressor
miR-3677-3p	FOXP2	Oncogene
miR-3677-3p	FOXP2	Tumor_Suppressor
miR-3677-3p	NR3C2	Tumor_Suppressor
miR-3677-3p	IL7R	Oncogene
miR-3677-3p	IL7R	Driver
miR-3677-3p	GHR	Oncogene
miR-3677-3p	GPR65	Tumor_Suppressor
miR-3677-3p	IL33	Tumor_Suppressor
miR-3677-3p	AQP7	Oncogene
miR-3677-3p	GAS1	Oncogene
miR-3677-3p	GAS1	Tumor_Suppressor
miR-9-5p	SOCS2	Oncogene
miR-9-5p	SOCS2	Tumor_Suppressor
miR-9-5p	SFRP1	Tumor_Suppressor
miR-9-5p	KLF10	Tumor_Suppressor
miR-9-5p	TRIB1	Oncogene
miR-9-5p	TRIB1	Tumor_Suppressor
miR-9-5p	SLC9A9	Oncogene
miR-9-5p	SLC9A9	Driver
miR-9-5p	CISH	Oncogene
miR-9-5p	EPHA2	Oncogene
miR-9-5p	EPHA2	Driver
miR-9-5p	EPHA2	Tumor_Suppressor
miR-9-5p	MAN1C1	Tumor_Suppressor
miR-9-5p	ATF5	Oncogene
miR-9-5p	CPEB3	Oncogene
miR-9-5p	CPEB3	Tumor_Suppressor
miR-9-5p	CXCL14	Oncogene
miR-9-5p	CXCL14	Tumor_Suppressor
miR-9-5p	PCDH9	Tumor_Suppressor
miR-9-5p	EDNRB	Oncogene
miR-9-5p	EDNRB	Tumor_Suppressor
miR-9-5p	NDRG2	Oncogene
miR-9-5p	NDRG2	Tumor_Suppressor
miR-9-5p	AGL	Driver
miR-9-5p	AGL	Tumor_Suppressor
miR-9-5p	CD300A	Oncogene
miR-9-5p	CD300A	Tumor_Suppressor
miR-9-5p	ESR1	Oncogene
miR-9-5p	ESR1	Driver
miR-9-5p	ESR1	Tumor_Suppressor
miR-9-5p	EHD3	Tumor_Suppressor
miR-9-5p	GDF2	Oncogene
miR-9-5p	GDF2	Tumor_Suppressor
miR-9-5p	ANTXR2	Oncogene
miR-9-5p	NR4A3	Oncogene
miR-9-5p	NR4A3	Tumor_Suppressor
miR-9-5p	LHX2	Oncogene
miR-9-5p	ACADL	Tumor_Suppressor
miR-9-5p	LYVE1	Oncogene
miR-9-5p	PAMR1	Tumor_Suppressor
miR-9-5p	IRF8	Oncogene
miR-9-5p	IRF8	Tumor_Suppressor
miR-9-5p	CBFA2T3	Tumor_Suppressor
miR-9-5p	FGL1	Tumor_Suppressor
miR-9-5p	HGF	Oncogene
miR-9-5p	HGF	Driver
miR-9-5p	FOXP2	Oncogene
miR-9-5p	FOXP2	Tumor_Suppressor
miR-9-5p	IL7R	Oncogene
miR-9-5p	IL7R	Driver
miR-9-5p	LIFR	Tumor_Suppressor
miR-9-5p	GNA14	Oncogene
miR-452-5p	GLS2	Oncogene
miR-452-5p	GLS2	Tumor_Suppressor
miR-452-5p	DUSP6	Oncogene
miR-452-5p	DUSP6	Tumor_Suppressor
miR-452-5p	DCN	Oncogene
miR-452-5p	DCN	Tumor_Suppressor
miR-452-5p	IGF1	Oncogene
miR-452-5p	IGF1	Driver
miR-452-5p	IGF1	Tumor_Suppressor
miR-452-5p	N4BP2L1	Oncogene
miR-452-5p	NRG1	Oncogene
miR-452-5p	NRG1	Driver
miR-452-5p	SFRP1	Tumor_Suppressor
miR-452-5p	KLF10	Tumor_Suppressor
miR-452-5p	TRIB1	Oncogene
miR-452-5p	TRIB1	Tumor_Suppressor
miR-452-5p	MYC	Oncogene
miR-452-5p	MYC	Driver
miR-452-5p	MYC	Tumor_Suppressor
miR-452-5p	AGTR1	Tumor_Suppressor
miR-452-5p	MAP2K3	Tumor_Suppressor
miR-452-5p	CCL3	Driver
miR-452-5p	SLC5A1	Oncogene
miR-452-5p	MAN1C1	Tumor_Suppressor
miR-452-5p	TSPAN7	Tumor_Suppressor
miR-452-5p	AR	Oncogene
miR-452-5p	AR	Driver
miR-452-5p	AR	Tumor_Suppressor
miR-452-5p	NGFR	Oncogene
miR-452-5p	NGFR	Tumor_Suppressor
miR-452-5p	SATB1	Oncogene
miR-452-5p	RGS4	Driver
miR-452-5p	PLIN1	Driver
miR-452-5p	PLIN1	Tumor_Suppressor
miR-452-5p	AXL	Oncogene
miR-452-5p	AXL	Driver
miR-452-5p	AXL	Tumor_Suppressor
miR-452-5p	ATF5	Oncogene
miR-452-5p	ATOH8	Oncogene
miR-452-5p	STEAP3	Oncogene
miR-452-5p	STEAP3	Tumor_Suppressor
miR-452-5p	MRO	Oncogene
miR-452-5p	CCBE1	Oncogene
miR-452-5p	CCBE1	Tumor_Suppressor
miR-452-5p	MAT1A	Oncogene
miR-452-5p	MAT1A	Tumor_Suppressor
miR-452-5p	CPEB3	Oncogene
miR-452-5p	CPEB3	Tumor_Suppressor
miR-452-5p	RNF180	Tumor_Suppressor
miR-452-5p	TSLP	Oncogene
miR-452-5p	TSLP	Driver
miR-452-5p	PNP	Oncogene
miR-452-5p	FRMD6	Tumor_Suppressor
miR-452-5p	MCL1	Oncogene
miR-452-5p	MCL1	Driver
miR-452-5p	SOCS3	Oncogene
miR-452-5p	SOCS3	Tumor_Suppressor
miR-452-5p	KLF6	Oncogene
miR-452-5p	KLF6	Tumor_Suppressor
miR-452-5p	CXCL12	Oncogene
miR-452-5p	CXCL12	Driver
miR-452-5p	TMPRSS2	Oncogene
miR-452-5p	ANTXR2	Oncogene
miR-452-5p	GNMT	Oncogene
miR-452-5p	GNMT	Tumor_Suppressor
miR-452-5p	NR4A3	Oncogene
miR-452-5p	NR4A3	Tumor_Suppressor
miR-452-5p	DBH	Oncogene
miR-452-5p	ACVR1C	Tumor_Suppressor
miR-452-5p	GNAO1	Tumor_Suppressor
miR-452-5p	TAT	Oncogene
miR-452-5p	TAT	Tumor_Suppressor
miR-452-5p	TCF21	Tumor_Suppressor
miR-452-5p	STX11	Tumor_Suppressor
miR-452-5p	DLC1	Oncogene
miR-452-5p	DLC1	Tumor_Suppressor
miR-452-5p	EGR3	Oncogene
miR-452-5p	EGR3	Tumor_Suppressor
miR-452-5p	FGL2	Oncogene
miR-452-5p	HGF	Oncogene
miR-452-5p	HGF	Driver
miR-452-5p	CYP3A4	Tumor_Suppressor
miR-452-5p	NAMPT	Oncogene
miR-452-5p	NR3C2	Tumor_Suppressor
miR-452-5p	TDO2	Driver
miR-452-5p	ACSL1	Oncogene
miR-452-5p	ACSL1	Tumor_Suppressor
miR-452-5p	GHR	Oncogene
miR-452-5p	GPR65	Tumor_Suppressor
miR-452-5p	GAS1	Oncogene
miR-452-5p	GAS1	Tumor_Suppressor
